# Supplementary material for: Ab initio identification of putative human transcription factor binding sites by comparative genomics
Source: BMC Bioinformatics. 2005 May 2;6:110. doi: 10.1186/1471-2105-6-110 (PMC1097714; doi:10.1186/1471-2105-6-110)
Supplement: Additional File 1 — The complete list of significant motif/GO term and motif/microarray time-point associations. The first column is the motif (to be considered coinciding with its reverse complement); the second column is the scoring matrix; the third is the type of filter ("GO" for Gene Ontology or "MA" for microarray); the fourth is the GO term or the microarray experiment; for GO terms, the fifth column contains the GO branch ("C": cellular component; "F": molecular function; "P": biological process); the sixth column is -log10 of the P-value of the test determining the significativit of the motif (Fisher's test for Gene Ontology, Kolmogorov-Smirnov for microarrays). [file 1471-2105-6-110-S1.txt]

AAAAAGTG	PAM10	MA	47	-	15.57
AAAAC	PAM1	MA	104	-	9.72
AAAAC	PAM1	MA	61	-	10.42
AAAAC	PAM10	MA	64	-	9.46
AAAAG	PAM1	MA	30	-	8.48
AAAAG	PAM10	GO	regulation of protein kinase activity	P	4.61
AAAAG	PAM10	MA	100	-	7.86
AAAAGAG	PAM1	GO	nucleosome	C	6.50
AAAAGAG	PAM1	GO	nucleosome assembly	P	6.58
AAAAGAGC	PAM1	GO	nucleosome	C	11.97
AAAAGAGC	PAM1	GO	nucleosome assembly	P	12.08
AAAAGAGC	PAM10	GO	nucleosome	C	7.22
AAAAGAGC	PAM10	GO	nucleosome assembly	P	7.22
AAAATA	PAM10	MA	104	-	17.47
AAAATG	PAM10	MA	21	-	12.21
AAACA	PAM10	MA	100	-	8.32
AAACA	PAM10	MA	30	-	10.95
AAACA	PAM10	MA	61	-	8.02
AAACC	PAM1	GO	single-stranded DNA binding	F	5.57
AAAGAGC	PAM1	GO	nucleosome	C	8.78
AAAGAGC	PAM1	GO	nucleosome assembly	P	8.88
AAAGAGCC	PAM1	GO	nucleosome	C	11.36
AAAGAGCC	PAM1	GO	nucleosome assembly	P	11.47
AAAGAGCC	PAM10	GO	nucleosome	C	7.22
AAAGAGCC	PAM10	GO	nucleosome assembly	P	7.22
AAAGGCT	PAM1	GO	nucleosome	C	7.17
AAAGGCT	PAM1	GO	nucleosome assembly	P	9.14
AAAGGCTC	PAM1	GO	nucleosome	C	11.36
AAAGGCTC	PAM1	GO	nucleosome assembly	P	11.47
AAAGGCTC	PAM10	GO	chromatin	C	7.79
AAAGGCTC	PAM10	GO	nucleosome assembly	P	7.52
AAAGT	PAM10	MA	100	-	12.72
AAAGTA	PAM10	MA	61	-	10.24
AAAGTA	PAM10	MA	71	-	12.23
AAATG	PAM1	MA	104	-	9.51
AAATG	PAM10	MA	104	-	8.47
AAATTT	PAM10	MA	104	-	10.48
AACAACG	PAM1	MA	74	-	18.52
AACCA	PAM1	MA	104	-	10.84
AACCGCC	PAM1	GO	intracellular	C	5.23
AACCTAAG	PAM1	MA	79	-	18.38
AACGACT	PAM1	GO	negative regulation of cell growth	P	6.52
AACGG	PAM10	GO	nucleobase\, nucleoside\, nucleotide and nucleic acid metabolism	P	4.91
AACGG	PAM10	GO	nucleus	C	5.17
AACTACTC	PAM10	GO	pancreatic ribonuclease activity	F	8.57
AACTG	PAM10	MA	100	-	8.69
AAGAAATT	PAM10	MA	96	-	16.10
AAGAGCC	PAM1	GO	nucleosome	C	9.33
AAGAGCC	PAM1	GO	nucleosome assembly	P	9.43
AAGAGCCT	PAM1	GO	nucleosome	C	12.32
AAGAGCCT	PAM1	GO	nucleosome assembly	P	12.44
AAGAGCCT	PAM10	GO	nucleosome	C	7.66
AAGAGCCT	PAM10	GO	nucleosome assembly	P	7.66
AAGAGGCC	PAM1	GO	phototransduction	P	6.95
AAGCGGA	PAM1	GO	intracellular	C	5.78
AAGGA	PAM1	GO	phosphatidylinositol-4\,5-bisphosphate 3-kinase activity	F	4.53
AAGGCTC	PAM1	GO	nucleosome	C	8.91
AAGGCTC	PAM1	GO	nucleosome assembly	P	9.00
AAGGCTCT	PAM1	GO	nucleosome	C	11.18
AAGGCTCT	PAM1	GO	nucleosome assembly	P	11.29
AAGGCTCT	PAM10	GO	nucleosome	C	7.40
AAGGCTCT	PAM10	GO	nucleosome assembly	P	7.40
AAGTGC	PAM1	MA	105	-	18.41
AAGTTGC	PAM1	GO	mitochondrion	C	5.87
AAGTTGG	PAM1	GO	endoplasmic reticulum	C	5.79
AATAAA	PAM10	MA	104	-	12.86
AATAC	PAM1	MA	30	-	11.18
AATAC	PAM10	MA	30	-	8.83
AATAC	PAM10	MA	40	-	13.06
AATAC	PAM10	MA	71	-	10.85
AATAG	PAM1	GO	G-protein coupled receptor activity	F	4.82
AATCA	PAM1	MA	104	-	8.00
AATCA	PAM10	MA	100	-	10.29
AATCCCT	PAM1	GO	vision	P	6.10
AATCGGC	PAM1	GO	endoplasmic reticulum	C	5.19
AATGGC	PAM1	GO	heterogeneous nuclear ribonucleoprotein complex	C	5.24
AATGGCG	PAM1	GO	heterogeneous nuclear ribonucleoprotein complex	C	4.96
AATGGCGG	PAM1	MA	21	-	16.46
AATGT	PAM10	MA	104	-	9.16
AATGTTAA	PAM10	MA	98	-	15.67
AATGTTG	PAM1	GO	Golgi lumen	C	4.86
AATTTCGC	PAM10	MA	61	-	15.61
ACAAA	PAM10	MA	100	-	8.62
ACAAA	PAM10	MA	23	-	10.32
ACAAA	PAM10	MA	30	-	8.88
ACAAA	PAM10	MA	61	-	14.32
ACAAA	PAM10	MA	89	-	15.75
ACAAAA	PAM10	MA	50	-	13.50
ACAAG	PAM10	MA	65	-	12.08
ACACC	PAM1	MA	61	-	9.72
ACACCCAC	PAM1	MA	98	-	15.68
ACCAG	PAM10	MA	23	-	10.89
ACCAGAAT	PAM10	GO	synaptic vesicle	C	6.64
ACCAGC	PAM10	MA	104	-	9.05
ACCAGG	PAM10	MA	104	-	9.17
ACCCA	PAM1	GO	membrane	C	4.11
ACCCA	PAM1	GO	retinoic acid receptor activity	F	4.93
ACCCC	PAM1	GO	development	P	5.42
ACCCC	PAM10	GO	development	P	5.19
ACCCC	PAM10	MA	104	-	8.09
ACCCC	PAM10	MA	61	-	7.93
ACCCC	PAM10	MA	64	-	10.01
ACCCCCCC	PAM1	GO	organogenesis	P	7.09
ACCCT	PAM10	GO	fibrillar collagen	C	3.82
ACCGCA	PAM10	MA	61	-	12.66
ACCGGA	PAM10	MA	29	-	15.60
ACCGGA	PAM10	MA	61	-	10.43
ACCGGCT	PAM1	GO	inner membrane	C	4.88
ACCTG	PAM1	GO	biological_process	P	6.17
ACCTG	PAM1	GO	cellular_component	C	4.03
ACCTG	PAM1	GO	molecular_function	F	5.78
ACCTG	PAM10	MA	100	-	9.43
ACCTGAG	PAM1	GO	integral to nuclear inner membrane	C	4.82
ACGAG	PAM10	MA	30	-	8.21
ACGCA	PAM10	GO	nucleobase\, nucleoside\, nucleotide and nucleic acid metabolism	P	4.46
ACGCA	PAM10	MA	101	-	10.79
ACGCA	PAM10	MA	107	-	9.98
ACGCC	PAM1	MA	107	-	14.67
ACGCC	PAM10	MA	107	-	12.15
ACGCC	PAM10	MA	74	-	13.04
ACGCCG	PAM10	GO	RNA localization	P	6.92
ACGCCG	PAM10	MA	110	-	14.95
ACGCCTGC	PAM10	MA	24	-	17.10
ACGCGCT	PAM10	MA	109	-	15.10
ACGCTC	PAM1	MA	53	-	13.75
ACGGA	PAM1	MA	106	-	10.71
ACGGA	PAM10	GO	small ribosomal subunit	C	4.79
ACGGA	PAM10	MA	102	-	11.75
ACGGA	PAM10	MA	95	-	11.55
ACGGAAC	PAM10	MA	110	-	15.16
ACGGGAA	PAM1	GO	mitochondrial inner membrane presequence translocase complex	C	5.36
ACTCA	PAM1	MA	50	-	15.69
ACTCACCC	PAM10	GO	surfactant activity	F	7.09
ACTGCCT	PAM1	GO	vesicle coat	C	4.93
ACTTCCGG	PAM10	GO	translation	P	7.55
ACTTCCGG	PAM10	MA	107	-	15.71
ACTTTG	PAM1	GO	L-amino acid transport	P	6.73
AGAAA	PAM10	MA	104	-	10.78
AGAAA	PAM10	MA	30	-	10.59
AGAAA	PAM10	MA	90	-	8.33
AGACC	PAM10	MA	61	-	11.13
AGACCC	PAM10	MA	104	-	11.17
AGACTA	PAM10	MA	104	-	9.98
AGAGCC	PAM1	GO	nucleosome	C	9.46
AGAGCC	PAM1	GO	nucleosome assembly	P	9.57
AGAGCCA	PAM1	GO	chromatin	C	6.98
AGAGCCA	PAM1	GO	nucleosome assembly	P	7.03
AGAGCCAC	PAM1	GO	nucleosome	C	11.97
AGAGCCAC	PAM1	GO	nucleosome assembly	P	12.08
AGAGCCT	PAM1	GO	nucleosome	C	6.63
AGAGCCT	PAM1	GO	nucleosome assembly	P	6.70
AGAGGCCC	PAM1	GO	phototransduction	P	6.59
AGCAGG	PAM1	GO	sarcomere	C	5.36
AGCAGG	PAM10	MA	104	-	9.35
AGCCA	PAM10	MA	30	-	7.95
AGCCACC	PAM1	GO	nucleosome	C	4.81
AGCCAG	PAM10	MA	30	-	11.51
AGCCC	PAM1	MA	104	-	8.14
AGCCC	PAM1	MA	30	-	8.47
AGCCC	PAM1	MA	61	-	9.18
AGCCC	PAM10	MA	100	-	9.48
AGCCC	PAM10	MA	102	-	10.86
AGCCC	PAM10	MA	104	-	16.02
AGCCC	PAM10	MA	21	-	10.41
AGCCC	PAM10	MA	30	-	21.14
AGCCC	PAM10	MA	61	-	11.10
AGCCC	PAM10	MA	64	-	11.34
AGCCC	PAM10	MA	84	-	12.37
AGCCC	PAM10	MA	90	-	10.43
AGCCCA	PAM10	MA	104	-	14.84
AGCCCA	PAM10	MA	30	-	10.30
AGCCCT	PAM10	MA	30	-	9.47
AGCCT	PAM10	MA	104	-	9.75
AGCCT	PAM10	MA	30	-	9.76
AGCCT	PAM10	MA	38	-	14.23
AGCCTTTG	PAM1	GO	nucleosome	C	7.11
AGCCTTTG	PAM1	GO	nucleosome assembly	P	7.19
AGCGCCAC	PAM10	GO	synaptogenesis	P	7.33
AGCGG	PAM1	GO	nucleic acid binding	F	6.25
AGCGG	PAM1	GO	nucleobase\, nucleoside\, nucleotide and nucleic acid metabolism	P	4.83
AGCGG	PAM1	GO	nucleus	C	5.56
AGCGG	PAM1	MA	107	-	12.23
AGCGG	PAM10	MA	104	-	9.48
AGCGG	PAM10	MA	106	-	9.51
AGCGG	PAM10	MA	107	-	10.97
AGCGG	PAM10	MA	47	-	11.24
AGCGG	PAM10	MA	62	-	12.51
AGCGG	PAM10	MA	90	-	8.69
AGCGGAA	PAM1	GO	ribonucleoprotein complex	C	4.84
AGGAA	PAM10	GO	defense response	P	4.74
AGGAA	PAM10	MA	14	-	10.42
AGGAC	PAM10	GO	actin cytoskeleton	C	4.59
AGGCA	PAM10	GO	epidermal differentiation	P	4.63
AGGCA	PAM10	MA	21	-	8.74
AGGCAG	PAM10	MA	104	-	11.29
AGGCAG	PAM10	MA	52	-	15.39
AGGCAG	PAM10	MA	72	-	14.71
AGGCCA	PAM10	MA	104	-	12.45
AGGCCC	PAM10	MA	104	-	11.83
AGGCCC	PAM10	MA	30	-	10.72
AGGGA	PAM10	GO	organogenesis	P	6.69
AGGGA	PAM10	MA	104	-	14.55
AGGGA	PAM10	MA	21	-	14.14
AGGGA	PAM10	MA	50	-	9.83
AGGGA	PAM10	MA	64	-	12.08
AGGGA	PAM10	MA	89	-	19.18
AGGGAG	PAM10	MA	104	-	10.34
AGGGAG	PAM10	MA	89	-	12.02
AGGGG	PAM1	GO	development	P	5.18
AGGGG	PAM1	MA	30	-	14.16
AGGGG	PAM10	GO	cell motility	P	5.98
AGGGG	PAM10	GO	membrane	C	4.15
AGGGG	PAM10	MA	100	-	13.68
AGGGG	PAM10	MA	104	-	14.39
AGGGG	PAM10	MA	21	-	10.95
AGGGG	PAM10	MA	30	-	16.53
AGGGG	PAM10	MA	61	-	9.51
AGGGG	PAM10	MA	64	-	12.67
AGGGG	PAM10	MA	7	-	10.83
AGGGG	PAM10	MA	72	-	13.64
AGGGG	PAM10	MA	84	-	11.41
AGGGG	PAM10	MA	89	-	12.62
AGGGG	PAM10	MA	90	-	8.49
AGGGGA	PAM10	MA	30	-	9.64
AGGGGC	PAM10	MA	104	-	13.02
AGGGGC	PAM10	MA	30	-	11.71
AGGGGG	PAM10	GO	enzyme linked receptor protein signaling pathway	P	5.90
AGGGGG	PAM10	MA	104	-	10.79
AGGGTGG	PAM1	MA	38	-	15.44
AGTGG	PAM1	MA	104	-	9.11
AGTTCCG	PAM10	MA	109	-	17.13
AGTTTC	PAM10	MA	50	-	11.55
ATAAGA	PAM1	MA	45	-	13.81
ATAAGA	PAM1	MA	49	-	13.62
ATCAGCG	PAM1	GO	endoplasmic reticulum	C	4.89
ATCCCAT	PAM1	MA	57	-	15.39
ATCCCC	PAM10	MA	60	-	12.57
ATCGGA	PAM10	MA	47	-	13.57
ATCTATGC	PAM10	MA	64	-	15.66
ATCTCTG	PAM1	GO	integral to membrane	C	5.27
ATGGCA	PAM10	GO	clathrin-coated vesicle	C	4.62
ATGGCG	PAM1	GO	RNA binding	F	6.77
ATGGCGA	PAM1	GO	cytosolic ribosome (sensu Eukarya)	C	5.42
ATGGGG	PAM10	MA	50	-	12.15
ATGTTGA	PAM1	GO	Golgi lumen	C	4.91
ATTAAGAG	PAM1	GO	phototransduction	P	6.64
ATTGAG	PAM10	GO	nuclear chromatin	C	4.94
ATTGAGCG	PAM10	GO	development	P	6.42
ATTGCG	PAM1	GO	minor (U12-dependent) spliceosome complex	C	4.98
ATTGGGCC	PAM1	GO	phototransduction	P	6.70
ATTTTA	PAM10	MA	104	-	9.85
ATTTTA	PAM10	MA	30	-	11.35
CAAAA	PAM10	MA	104	-	8.91
CAAAACCC	PAM1	MA	74	-	16.58
CAAAGGC	PAM1	GO	nucleosome	C	5.01
CAAATAGA	PAM1	GO	chromosome\, pericentric region	C	5.81
CAAATG	PAM10	GO	extracellular matrix	C	6.52
CACACGGG	PAM1	GO	two-component signal transduction system (phosphorelay)	P	6.48
CACCAATC	PAM10	GO	nucleus	C	6.04
CACCC	PAM1	GO	development	P	7.65
CACCC	PAM10	GO	membrane	C	4.35
CACCC	PAM10	MA	100	-	8.37
CACCC	PAM10	MA	104	-	14.60
CACCC	PAM10	MA	21	-	9.23
CACCC	PAM10	MA	30	-	15.28
CACCC	PAM10	MA	61	-	8.32
CACCC	PAM10	MA	64	-	8.85
CACCCCCA	PAM1	GO	development	P	6.26
CACCGCAA	PAM1	GO	intracellular	C	6.16
CACCTCCG	PAM10	GO	eukaryotic translation initiation factor 3 complex	C	7.30
CACCTG	PAM10	MA	104	-	9.63
CACCTGA	PAM1	GO	integral to nuclear inner membrane	C	4.93
CACGG	PAM10	MA	61	-	8.88
CAGAC	PAM10	MA	100	-	8.24
CAGAC	PAM10	MA	104	-	10.03
CAGAG	PAM1	MA	104	-	8.72
CAGAG	PAM10	GO	muscle myosin	C	4.22
CAGAG	PAM10	MA	104	-	14.08
CAGAG	PAM10	MA	30	-	8.53
CAGAG	PAM10	MA	89	-	11.54
CAGAGCC	PAM1	GO	nucleosome	C	6.38
CAGAGCC	PAM1	GO	nucleosome assembly	P	6.46
CAGAGCCA	PAM1	GO	nucleosome	C	11.45
CAGAGCCA	PAM1	GO	nucleosome assembly	P	11.57
CAGAGGG	PAM10	GO	serine-type endopeptidase activity	F	7.00
CAGCC	PAM10	GO	integral to membrane	C	4.34
CAGCC	PAM10	MA	100	-	10.14
CAGCC	PAM10	MA	104	-	20.19
CAGCC	PAM10	MA	30	-	16.37
CAGCC	PAM10	MA	61	-	11.62
CAGCC	PAM10	MA	72	-	9.24
CAGCC	PAM10	MA	90	-	9.49
CAGCCC	PAM10	MA	104	-	18.87
CAGCCC	PAM10	MA	30	-	10.28
CAGCCG	PAM10	MA	106	-	14.01
CAGGA	PAM10	MA	104	-	10.67
CAGGA	PAM10	MA	30	-	8.81
CAGGA	PAM10	MA	89	-	8.53
CAGGAG	PAM10	MA	21	-	13.71
CAGGAG	PAM10	MA	61	-	10.89
CAGGG	PAM1	GO	ligand-dependent nuclear receptor activity	F	5.41
CAGGG	PAM1	MA	104	-	18.95
CAGGG	PAM1	MA	30	-	14.01
CAGGG	PAM1	MA	64	-	12.99
CAGGG	PAM10	GO	integral to membrane	C	4.96
CAGGG	PAM10	MA	100	-	15.74
CAGGG	PAM10	MA	102	-	9.69
CAGGG	PAM10	MA	104	-	28.80
CAGGG	PAM10	MA	21	-	18.98
CAGGG	PAM10	MA	30	-	32.39
CAGGG	PAM10	MA	38	-	11.69
CAGGG	PAM10	MA	50	-	12.58
CAGGG	PAM10	MA	61	-	11.87
CAGGG	PAM10	MA	64	-	10.70
CAGGG	PAM10	MA	72	-	10.94
CAGGG	PAM10	MA	89	-	18.68
CAGGG	PAM10	MA	90	-	10.15
CAGGGC	PAM10	MA	100	-	11.54
CAGGGC	PAM10	MA	104	-	16.31
CAGGGC	PAM10	MA	30	-	16.29
CAGGGG	PAM10	MA	104	-	9.74
CAGTTTC	PAM1	MA	50	-	14.75
CATAG	PAM10	GO	regulation of apoptosis	P	4.55
CATCGG	PAM10	MA	87	-	13.15
CATTTAGG	PAM1	MA	90	-	17.52
CCAAG	PAM1	GO	muscle development	P	5.06
CCAAG	PAM1	GO	sarcomere	C	3.91
CCAAG	PAM10	GO	potassium ion transport	P	4.78
CCAAG	PAM10	MA	89	-	8.31
CCAATC	PAM10	GO	DNA metabolism	P	6.90
CCACA	PAM10	MA	102	-	10.38
CCACA	PAM10	MA	104	-	9.20
CCACA	PAM10	MA	50	-	10.01
CCACCC	PAM10	MA	104	-	9.43
CCACGTCA	PAM1	GO	intracellular protein transport	P	7.01
CCAGCC	PAM10	MA	104	-	14.13
CCAGCC	PAM10	MA	30	-	10.22
CCAGCC	PAM10	MA	50	-	15.14
CCAGG	PAM1	MA	104	-	26.16
CCAGG	PAM1	MA	30	-	23.21
CCAGG	PAM1	MA	61	-	12.45
CCAGG	PAM1	MA	7	-	14.97
CCAGG	PAM10	GO	mitochondrion	C	5.48
CCAGG	PAM10	MA	100	-	12.38
CCAGG	PAM10	MA	102	-	12.96
CCAGG	PAM10	MA	104	-	26.69
CCAGG	PAM10	MA	21	-	10.55
CCAGG	PAM10	MA	23	-	9.04
CCAGG	PAM10	MA	30	-	25.84
CCAGG	PAM10	MA	38	-	13.22
CCAGG	PAM10	MA	40	-	11.18
CCAGG	PAM10	MA	61	-	20.18
CCAGG	PAM10	MA	64	-	10.39
CCAGG	PAM10	MA	7	-	14.18
CCAGG	PAM10	MA	72	-	14.57
CCAGG	PAM10	MA	84	-	12.67
CCAGG	PAM10	MA	89	-	16.04
CCAGG	PAM10	MA	90	-	11.75
CCAGGA	PAM10	MA	30	-	10.01
CCAGGA	PAM10	MA	61	-	16.83
CCAGGC	PAM1	MA	104	-	13.87
CCAGGC	PAM1	MA	30	-	14.41
CCAGGC	PAM10	MA	104	-	13.98
CCAGGC	PAM10	MA	30	-	13.22
CCAGGC	PAM10	MA	72	-	14.13
CCAGGG	PAM1	MA	64	-	13.38
CCAGGG	PAM10	MA	100	-	18.42
CCAGGG	PAM10	MA	104	-	21.52
CCAGGG	PAM10	MA	30	-	9.72
CCAGGG	PAM10	MA	61	-	12.19
CCATACC	PAM10	MA	66	-	14.54
CCATC	PAM10	MA	89	-	8.01
CCCAC	PAM1	MA	30	-	10.49
CCCAC	PAM1	MA	61	-	8.82
CCCAC	PAM10	GO	development	P	4.97
CCCAC	PAM10	MA	100	-	8.35
CCCAC	PAM10	MA	102	-	10.41
CCCAC	PAM10	MA	104	-	17.00
CCCAC	PAM10	MA	21	-	9.95
CCCAC	PAM10	MA	30	-	14.42
CCCAC	PAM10	MA	47	-	9.66
CCCACA	PAM1	MA	50	-	15.06
CCCACC	PAM10	MA	104	-	11.79
CCCACC	PAM10	MA	30	-	13.51
CCCACCC	PAM1	GO	development	P	6.02
CCCAG	PAM1	GO	development	P	5.76
CCCAG	PAM1	MA	104	-	18.86
CCCAG	PAM1	MA	30	-	8.63
CCCAG	PAM1	MA	61	-	10.43
CCCAG	PAM1	MA	72	-	12.54
CCCAG	PAM10	GO	protein transport	P	5.15
CCCAG	PAM10	GO	ribonucleoprotein complex	C	4.23
CCCAG	PAM10	MA	100	-	12.92
CCCAG	PAM10	MA	102	-	12.14
CCCAG	PAM10	MA	104	-	30.38
CCCAG	PAM10	MA	110	-	10.68
CCCAG	PAM10	MA	14	-	10.29
CCCAG	PAM10	MA	21	-	10.25
CCCAG	PAM10	MA	23	-	12.62
CCCAG	PAM10	MA	30	-	21.04
CCCAG	PAM10	MA	61	-	21.64
CCCAG	PAM10	MA	64	-	18.95
CCCAG	PAM10	MA	7	-	13.86
CCCAG	PAM10	MA	71	-	12.16
CCCAG	PAM10	MA	72	-	12.95
CCCAG	PAM10	MA	89	-	11.49
CCCAG	PAM10	MA	90	-	8.22
CCCAGC	PAM10	MA	104	-	16.53
CCCAGC	PAM10	MA	30	-	10.00
CCCAGC	PAM10	MA	7	-	13.49
CCCAGG	PAM10	MA	100	-	14.31
CCCAGG	PAM10	MA	104	-	18.73
CCCAGG	PAM10	MA	30	-	11.03
CCCAGG	PAM10	MA	61	-	18.34
CCCAGG	PAM10	MA	64	-	14.68
CCCAGG	PAM10	MA	89	-	13.47
CCCCA	PAM1	GO	development	P	8.44
CCCCA	PAM1	MA	100	-	13.95
CCCCA	PAM1	MA	104	-	10.28
CCCCA	PAM1	MA	116	-	12.17
CCCCA	PAM1	MA	30	-	9.26
CCCCA	PAM1	MA	54	-	12.40
CCCCA	PAM1	MA	64	-	14.04
CCCCA	PAM10	GO	development	P	9.45
CCCCA	PAM10	GO	membrane	C	4.21
CCCCA	PAM10	MA	100	-	9.72
CCCCA	PAM10	MA	102	-	10.60
CCCCA	PAM10	MA	104	-	20.36
CCCCA	PAM10	MA	30	-	9.32
CCCCA	PAM10	MA	50	-	9.89
CCCCA	PAM10	MA	61	-	10.52
CCCCA	PAM10	MA	64	-	13.71
CCCCA	PAM10	MA	7	-	9.06
CCCCA	PAM10	MA	72	-	10.11
CCCCA	PAM10	MA	89	-	9.67
CCCCAC	PAM10	GO	development	P	7.68
CCCCAC	PAM10	MA	104	-	10.72
CCCCAC	PAM10	MA	30	-	9.43
CCCCAG	PAM10	MA	104	-	10.00
CCCCCA	PAM10	GO	development	P	6.63
CCCCTC	PAM10	MA	104	-	11.94
CCCGCCAC	PAM10	GO	DNA replication and chromosome cycle	P	6.75
CCCGGAA	PAM1	MA	62	-	15.11
CCCTC	PAM1	MA	104	-	11.53
CCCTC	PAM1	MA	30	-	9.03
CCCTC	PAM10	GO	cell motility	P	4.55
CCCTC	PAM10	MA	100	-	18.48
CCCTC	PAM10	MA	104	-	17.22
CCCTC	PAM10	MA	21	-	12.28
CCCTC	PAM10	MA	30	-	23.11
CCCTC	PAM10	MA	40	-	9.94
CCCTC	PAM10	MA	61	-	12.03
CCCTC	PAM10	MA	64	-	12.02
CCCTC	PAM10	MA	7	-	11.08
CCCTC	PAM10	MA	72	-	11.68
CCCTC	PAM10	MA	89	-	17.11
CCCTC	PAM10	MA	99	-	13.56
CCCTCA	PAM10	MA	64	-	16.23
CCCTCC	PAM10	MA	104	-	13.94
CCCTCC	PAM10	MA	64	-	15.06
CCCTGA	PAM10	MA	30	-	10.19
CCCTGC	PAM10	MA	104	-	15.53
CCCTGC	PAM10	MA	30	-	18.71
CCCTGC	PAM10	MA	61	-	13.91
CCCTGC	PAM10	MA	63	-	16.58
CCCTGCC	PAM10	MA	30	-	19.19
CCGAA	PAM1	GO	ribonucleoprotein complex	C	4.07
CCGAAA	PAM10	GO	cytosolic large ribosomal subunit (sensu Eukarya)	C	4.94
CCGAC	PAM1	GO	heterogeneous nuclear ribonucleoprotein complex	C	4.15
CCGAG	PAM1	GO	transcription	P	4.70
CCGAG	PAM10	GO	transcription\, DNA-dependent	P	5.09
CCGAG	PAM10	MA	65	-	12.79
CCGAG	PAM10	MA	93	-	11.76
CCGAG	PAM10	MA	95	-	11.90
CCGCA	PAM10	MA	61	-	16.38
CCGCCC	PAM1	MA	107	-	12.75
CCGCTC	PAM10	MA	30	-	9.58
CCGCTTCC	PAM1	GO	cytosolic ribosome (sensu Eukarya)	C	6.23
CCGTC	PAM10	MA	104	-	8.77
CCGTCCC	PAM1	GO	ATP metabolism	P	6.11
CCTCA	PAM10	MA	104	-	8.81
CCTCA	PAM10	MA	21	-	14.52
CCTCA	PAM10	MA	89	-	8.00
CCTCAG	PAM10	GO	muscle fiber	C	5.04
CCTCAG	PAM10	MA	104	-	12.89
CCTCCC	PAM10	GO	voltage-gated calcium channel complex	C	4.70
CCTCCC	PAM10	MA	104	-	11.16
CCTCCC	PAM10	MA	30	-	10.80
CCTCGC	PAM10	GO	nucleus	C	5.34
CCTGA	PAM10	MA	30	-	7.99
CCTGA	PAM10	MA	72	-	8.82
CCTGCC	PAM10	MA	104	-	13.13
CCTGCC	PAM10	MA	21	-	14.82
CCTGCC	PAM10	MA	30	-	19.18
CCTGCC	PAM10	MA	50	-	13.48
CCTGCC	PAM10	MA	89	-	14.91
CCTGGC	PAM10	GO	membrane	C	5.43
CCTGGC	PAM10	MA	104	-	17.28
CCTGGC	PAM10	MA	30	-	18.74
CCTGGC	PAM10	MA	61	-	10.21
CCTTCGC	PAM1	GO	eukaryotic translation initiation factor 3 complex	C	5.15
CGAAAAG	PAM10	GO	chromosome	C	6.28
CGAAAGC	PAM1	GO	cytosol	C	5.33
CGAAGCA	PAM1	GO	eukaryotic translation initiation factor 3 complex	C	5.44
CGAGCGA	PAM1	GO	intracellular	C	5.47
CGCACG	PAM10	GO	biosynthesis	P	5.82
CGCGGGAA	PAM1	GO	DNA replication and chromosome cycle	P	7.01
CGCGGGAA	PAM10	GO	DNA replication and chromosome cycle	P	12.74
CGCTAC	PAM10	MA	44	-	14.63
CGCTAC	PAM10	MA	45	-	12.08
CGCTTCC	PAM1	GO	intracellular	C	5.23
CGCTTCCG	PAM1	GO	intracellular	C	6.03
CGCTTCCG	PAM10	GO	intracellular	C	6.26
CGGAAA	PAM1	GO	cytosolic ribosome (sensu Eukarya)	C	6.33
CGGAAA	PAM10	GO	cytosolic ribosome (sensu Eukarya)	C	5.12
CGGAAAA	PAM1	GO	eukaryotic 43S preinitiation complex	C	5.83
CGGAAAG	PAM1	GO	cytosolic ribosome (sensu Eukarya)	C	5.85
CGGAAC	PAM10	GO	ribonucleoprotein complex	C	5.06
CGGAAG	PAM1	GO	metabolism	P	5.99
CGGAAG	PAM1	GO	ribonucleoprotein complex	C	5.86
CGGAAG	PAM1	MA	107	-	11.87
CGGAAG	PAM10	GO	intracellular	C	4.99
CGGAAG	PAM10	GO	protein biosynthesis	P	6.70
CGGAAG	PAM10	GO	translation factor activity\, nucleic acid binding	F	7.38
CGGAAG	PAM10	MA	107	-	13.25
CGGAAG	PAM10	MA	30	-	13.34
CGGAAG	PAM10	MA	73	-	14.48
CGGAAGC	PAM1	GO	intracellular	C	5.30
CGGACC	PAM1	GO	nucleosome	C	6.54
CGGACC	PAM1	GO	nucleosome assembly	P	6.62
CGGACC	PAM10	GO	nucleosome	C	5.32
CGGAGC	PAM10	MA	104	-	9.26
CGGAGC	PAM10	MA	107	-	11.93
CGGAGGAG	PAM1	GO	cytosolic large ribosomal subunit (sensu Eukarya)	C	5.82
CGGCCC	PAM1	MA	107	-	12.26
CGGCCC	PAM10	MA	107	-	12.67
CGGCCC	PAM10	MA	61	-	14.36
CGGCCG	PAM10	GO	ribonucleoprotein complex	C	5.01
CGGGAG	PAM1	GO	nucleic acid binding	F	7.63
CGGGAG	PAM10	MA	66	-	12.49
CGGGCA	PAM10	MA	30	-	9.70
CGGGCCCG	PAM1	GO	metabolism	P	6.61
CGTAGCC	PAM10	MA	106	-	14.70
CGTCAG	PAM10	MA	66	-	13.11
CGTGCTTC	PAM1	GO	regulation of translation	P	7.14
CGTGTAG	PAM1	GO	ribosome	C	4.84
CTAAA	PAM10	MA	100	-	9.78
CTAAA	PAM10	MA	61	-	8.13
CTAAA	PAM10	MA	90	-	7.81
CTAAAA	PAM10	MA	100	-	11.86
CTAAACTC	PAM1	GO	heterophilic cell adhesion	P	6.36
CTATAC	PAM10	MA	78	-	13.73
CTATGC	PAM10	MA	103	-	14.41
CTCAG	PAM1	MA	104	-	8.29
CTCAG	PAM10	GO	integral to membrane	C	5.69
CTCAG	PAM10	MA	100	-	9.10
CTCAG	PAM10	MA	101	-	12.05
CTCAG	PAM10	MA	102	-	10.39
CTCAG	PAM10	MA	104	-	13.94
CTCAG	PAM10	MA	64	-	8.90
CTCAG	PAM10	MA	72	-	9.37
CTCAG	PAM10	MA	89	-	9.35
CTCAGAG	PAM1	GO	COPI-coated vesicle	C	4.86
CTCAGC	PAM10	MA	104	-	10.74
CTCCA	PAM10	MA	104	-	9.21
CTCCC	PAM1	GO	transcription\, DNA-dependent	P	4.50
CTCCC	PAM10	GO	development	P	8.02
CTCCC	PAM10	GO	plasma membrane	C	4.21
CTCCC	PAM10	MA	102	-	9.41
CTCCC	PAM10	MA	104	-	18.36
CTCCC	PAM10	MA	21	-	11.37
CTCCC	PAM10	MA	30	-	9.18
CTCCC	PAM10	MA	50	-	16.37
CTCCC	PAM10	MA	61	-	8.58
CTCCC	PAM10	MA	7	-	8.68
CTCCC	PAM10	MA	89	-	12.22
CTCCCC	PAM1	MA	30	-	13.45
CTCCCC	PAM10	GO	development	P	6.94
CTCGAG	PAM1	GO	intracellular	C	5.64
CTCGGA	PAM1	MA	44	-	13.70
CTCTGAA	PAM1	GO	nucleosome	C	11.45
CTCTGAA	PAM1	GO	nucleosome assembly	P	11.57
CTCTGAAA	PAM1	GO	nucleosome	C	13.93
CTCTGAAA	PAM1	GO	nucleosome assembly	P	14.06
CTCTGC	PAM10	MA	104	-	12.71
CTCTTTTC	PAM1	GO	nucleosome	C	11.45
CTCTTTTC	PAM1	GO	nucleosome assembly	P	11.57
CTGAAAA	PAM1	GO	nucleosome	C	7.11
CTGAAAA	PAM1	GO	nucleosome assembly	P	7.19
CTGAAAAG	PAM1	GO	nucleosome	C	13.93
CTGAAAAG	PAM1	GO	nucleosome assembly	P	14.06
CTGAAAAG	PAM10	GO	nucleosome	C	8.60
CTGAAAAG	PAM10	GO	nucleosome assembly	P	8.60
CTGACC	PAM10	MA	21	-	11.56
CTGACCTA	PAM10	GO	glycoprotein catabolism	P	6.94
CTGCC	PAM10	MA	104	-	18.25
CTGCC	PAM10	MA	21	-	12.75
CTGCC	PAM10	MA	30	-	16.55
CTGCC	PAM10	MA	40	-	9.77
CTGCC	PAM10	MA	64	-	15.73
CTGCC	PAM10	MA	7	-	10.51
CTGCC	PAM10	MA	72	-	9.66
CTGCC	PAM10	MA	89	-	14.49
CTGCCC	PAM1	MA	63	-	13.68
CTGCCC	PAM10	MA	30	-	18.53
CTGCCC	PAM10	MA	72	-	12.27
CTGGA	PAM10	GO	extracellular matrix	C	4.59
CTGGA	PAM10	MA	23	-	9.28
CTGGA	PAM10	MA	89	-	14.38
CTGGGC	PAM10	MA	104	-	20.17
CTGGGC	PAM10	MA	30	-	11.68
CTGGGC	PAM10	MA	61	-	11.43
CTGTC	PAM10	MA	90	-	9.73
CTTACGAA	PAM1	GO	pinocytosis	P	6.33
CTTCA	PAM10	GO	cell growth and/or maintenance	P	4.81
CTTGATCC	PAM1	GO	ribonucleotide metabolism	P	6.99
CTTGGC	PAM10	MA	30	-	9.68
CTTTTCA	PAM1	GO	nucleosome	C	7.61
CTTTTCA	PAM1	GO	nucleosome assembly	P	7.68
GAAAAGA	PAM1	GO	nucleosome	C	7.23
GAAAAGA	PAM1	GO	nucleosome assembly	P	7.30
GAAAC	PAM10	GO	immune response	P	4.99
GAAGAGGC	PAM1	GO	phototransduction	P	6.48
GAATC	PAM10	MA	90	-	10.52
GAATTTCC	PAM10	GO	chemoattractant activity	F	7.90
GACCC	PAM10	MA	104	-	12.99
GACCC	PAM10	MA	64	-	9.18
GACCC	PAM10	MA	7	-	9.41
GACCC	PAM10	MA	72	-	9.08
GACCC	PAM10	MA	90	-	9.01
GACCCGTA	PAM1	MA	98	-	16.19
GACCTC	PAM10	MA	104	-	11.67
GACGTAGC	PAM10	GO	uncoupling protein activity	F	7.05
GACGTGGC	PAM1	GO	endoplasmic reticulum	C	6.52
GACGTGGC	PAM1	GO	intracellular protein transport	P	8.11
GACGTGGC	PAM1	MA	97	-	19.30
GACGTGGC	PAM1	MA	98	-	14.81
GACTC	PAM10	GO	macromolecule catabolism	P	4.30
GACTC	PAM10	MA	89	-	8.58
GACTCAC	PAM1	MA	50	-	16.48
GAGCA	PAM10	GO	intracellular	C	4.27
GAGCA	PAM10	MA	61	-	8.79
GAGCA	PAM10	MA	72	-	8.49
GAGCC	PAM1	GO	chromatin	C	4.52
GAGCC	PAM1	MA	104	-	8.36
GAGCC	PAM1	MA	30	-	9.90
GAGCC	PAM10	MA	104	-	13.62
GAGCC	PAM10	MA	30	-	16.97
GAGCC	PAM10	MA	89	-	9.44
GAGCC	PAM10	MA	90	-	14.86
GAGCCAC	PAM1	GO	nucleosome	C	6.46
GAGCCAC	PAM1	GO	nucleosome assembly	P	6.54
GAGCCACC	PAM1	GO	nucleosome	C	8.49
GAGCCACC	PAM1	GO	nucleosome assembly	P	8.58
GAGGGA	PAM10	MA	104	-	10.16
GAGGTA	PAM10	MA	72	-	13.49
GATAA	PAM1	GO	membrane	C	4.53
GATAA	PAM10	MA	100	-	8.36
GATACA	PAM10	MA	61	-	11.22
GATTCA	PAM10	GO	lytic vacuole	C	4.74
GCCACA	PAM1	GO	calcium-activated potassium channel activity	F	6.18
GCCAGC	PAM10	MA	30	-	13.16
GCCAGC	PAM10	MA	61	-	15.97
GCCCCA	PAM10	MA	104	-	9.79
GCCCCA	PAM10	MA	30	-	13.58
GCCCCA	PAM10	MA	61	-	12.70
GCCCCAC	PAM10	MA	50	-	16.15
GCCCCC	PAM10	MA	104	-	13.47
GCCCCC	PAM10	MA	30	-	10.19
GCCCCC	PAM10	MA	61	-	10.64
GCCGAA	PAM1	MA	107	-	11.68
GCCGAA	PAM10	GO	ribonucleoprotein complex	C	4.62
GCCGAC	PAM10	MA	43	-	15.03
GCCGGC	PAM10	MA	104	-	9.05
GCCGTA	PAM10	GO	ribosome	C	5.12
GCGAATTA	PAM10	GO	cytosolic large ribosomal subunit (sensu Eukarya)	C	6.56
GCGAGA	PAM10	GO	intracellular	C	7.07
GCGAGA	PAM10	MA	110	-	14.70
GCGAGAC	PAM1	MA	48	-	14.72
GCGCGAAA	PAM10	GO	DNA replication initiation	P	7.67
GCGCGGGA	PAM10	GO	DNA replication and chromosome cycle	P	6.77
GCGGAAA	PAM1	GO	ribonucleoprotein complex	C	5.10
GCGGACC	PAM1	GO	nucleosome	C	4.91
GCGGGA	PAM10	GO	DNA metabolism	P	6.11
GCGGGA	PAM10	GO	nucleus	C	4.97
GCGGGAA	PAM1	GO	DNA metabolism	P	7.61
GCGGGAA	PAM10	GO	DNA metabolism	P	7.38
GCTCTGA	PAM1	GO	nucleosome	C	9.04
GCTCTGA	PAM1	GO	nucleosome assembly	P	9.14
GCTCTGAA	PAM1	GO	nucleosome	C	14.46
GCTCTGAA	PAM1	GO	nucleosome assembly	P	14.59
GCTCTGAA	PAM10	GO	nucleosome	C	8.90
GCTCTGAA	PAM10	GO	nucleosome assembly	P	8.90
GCTGGAGA	PAM10	GO	frizzled-2 signaling pathway	P	6.64
GCTTACGA	PAM1	GO	pinocytosis	P	6.22
GCTTCC	PAM10	MA	30	-	11.59
GGACC	PAM1	GO	collagen	C	3.91
GGACC	PAM10	MA	100	-	8.34
GGACC	PAM10	MA	104	-	11.59
GGACC	PAM10	MA	64	-	8.51
GGAGCC	PAM10	MA	104	-	20.11
GGAGCC	PAM10	MA	30	-	10.33
GGCAA	PAM1	MA	53	-	12.36
GGCAC	PAM10	MA	104	-	8.66
GGCAC	PAM10	MA	30	-	9.71
GGCGA	PAM1	GO	intracellular	C	5.15
GGCGA	PAM1	GO	nucleobase\, nucleoside\, nucleotide and nucleic acid metabolism	P	4.95
GGCGA	PAM10	GO	intracellular	C	6.41
GGCGA	PAM10	MA	106	-	12.85
GGCGA	PAM10	MA	93	-	13.54
GGCGA	PAM10	MA	94	-	9.92
GGCGA	PAM10	MA	95	-	10.62
GGCGGA	PAM10	GO	eukaryotic 43S preinitiation complex	C	5.24
GGCGGAA	PAM1	GO	small ribosomal subunit	C	6.34
GGCGGGAA	PAM1	GO	DNA metabolism	P	7.61
GGCGGGAA	PAM10	GO	DNA metabolism	P	10.66
GGCGGGAA	PAM10	GO	chromosome	C	7.07
GGCTCTGA	PAM1	GO	nucleosome	C	12.55
GGCTCTGA	PAM1	GO	nucleosome assembly	P	12.68
GGCTCTGA	PAM10	GO	nucleosome	C	8.38
GGCTCTGA	PAM10	GO	nucleosome assembly	P	8.38
GGGAA	PAM1	GO	extracellular space	C	4.13
GGGAA	PAM10	MA	104	-	8.20
GGGAC	PAM1	MA	104	-	10.71
GGGAC	PAM1	MA	30	-	9.54
GGGAC	PAM10	GO	intracellular	C	5.40
GGGAC	PAM10	MA	100	-	11.49
GGGAC	PAM10	MA	102	-	12.38
GGGAC	PAM10	MA	104	-	8.38
GGGAC	PAM10	MA	30	-	8.97
GGGATTA	PAM1	GO	actin filament-based process	P	6.06
GGGCA	PAM1	MA	10	-	11.96
GGGCA	PAM1	MA	102	-	14.66
GGGCA	PAM1	MA	7	-	10.37
GGGCA	PAM10	MA	100	-	13.55
GGGCA	PAM10	MA	104	-	16.64
GGGCA	PAM10	MA	23	-	12.82
GGGCA	PAM10	MA	30	-	24.21
GGGCA	PAM10	MA	61	-	10.11
GGGCA	PAM10	MA	64	-	8.79
GGGCA	PAM10	MA	7	-	15.32
GGGCA	PAM10	MA	72	-	9.73
GGGCA	PAM10	MA	89	-	8.61
GGGCCA	PAM10	MA	104	-	12.53
GGGCCA	PAM10	MA	61	-	10.38
GGGCGGAA	PAM1	GO	eukaryotic 48S initiation complex	C	7.76
GGGGA	PAM1	MA	40	-	14.62
GGGGA	PAM10	GO	cellular_component	C	4.23
GGGGA	PAM10	GO	development	P	11.65
GGGGA	PAM10	MA	104	-	13.37
GGGGA	PAM10	MA	30	-	10.91
GGGGA	PAM10	MA	40	-	10.65
GGGGA	PAM10	MA	64	-	12.29
GGGGCA	PAM10	MA	104	-	9.99
GGTCTTA	PAM1	GO	synaptonemal complex	C	4.94
GTATCTA	PAM1	GO	external encapsulating structure	C	4.94
GTCAA	PAM1	MA	95	-	10.93
GTCCGA	PAM10	GO	nucleosome	C	4.68
GTCCGGTA	PAM10	MA	58	-	15.67
GTGACGA	PAM1	GO	cytosol	C	5.16
GTTAAA	PAM10	MA	30	-	11.76
GTTGGTA	PAM1	GO	eukaryotic translation initiation factor 3 complex	C	6.18
GTTTCA	PAM1	MA	107	-	11.80
GTTTTCAA	PAM1	GO	nucleosome	C	5.92
TAAAAA	PAM10	MA	100	-	13.12
TAAAAA	PAM10	MA	60	-	13.29
TAACGA	PAM10	GO	heterogeneous nuclear ribonucleoprotein complex	C	5.31
TAAGAA	PAM1	MA	60	-	16.70
TAAGGTGA	PAM1	GO	phototransduction	P	6.29
TAAGTA	PAM10	MA	104	-	10.49
TAAGTCA	PAM10	MA	40	-	14.67
TAAGTCTA	PAM1	MA	52	-	15.26
TAATCA	PAM10	MA	84	-	14.35
TACATAA	PAM1	GO	Golgi lumen	C	4.95
TATGAA	PAM10	MA	30	-	10.17
TCAAA	PAM10	MA	7	-	13.82
TCAACA	PAM1	GO	Golgi lumen	C	4.84
TCCAGTCA	PAM1	GO	mitochondrial inner membrane presequence translocase complex	C	5.90
TCCCA	PAM1	MA	104	-	8.03
TCCCA	PAM10	MA	100	-	8.19
TCCCA	PAM10	MA	104	-	9.31
TCCCA	PAM10	MA	40	-	9.60
TCCCGCCA	PAM1	GO	mitotic cell cycle	P	8.06
TCCCGCCA	PAM10	GO	DNA metabolism	P	7.47
TCCCGCCA	PAM10	GO	replisome	C	6.66
TCCGCCA	PAM1	GO	ribosome	C	6.66
TCCTCCA	PAM1	GO	muscle thin filament tropomyosin	C	4.88
TCTAA	PAM10	GO	perception of chemical substance	P	4.54
TCTGAA	PAM10	MA	90	-	12.67
TCTGAAA	PAM1	GO	nucleosome	C	4.94
TCTGAAAA	PAM1	GO	nucleosome	C	13.37
TCTGAAAA	PAM1	GO	nucleosome assembly	P	13.50
TCTTTTCA	PAM1	GO	nucleosome	C	14.05
TCTTTTCA	PAM1	GO	nucleosome assembly	P	14.19
TGAAA	PAM10	MA	104	-	9.20
TGAAA	PAM10	MA	61	-	8.49
TGAAA	PAM10	MA	90	-	8.57
TGGCCA	PAM10	MA	21	-	12.23
TGGGAA	PAM1	MA	54	-	13.57
TTTAAA	PAM1	MA	23	-	13.12
