# Supplementary material for: Ab initio identification of putative human transcription factor binding sites by comparative genomics
Source: BMC Bioinformatics. 2005 May 2;6:110. doi: 10.1186/1471-2105-6-110 (PMC1097714; doi:10.1186/1471-2105-6-110)
Supplement: Additional File 2 — The complete list of sets corresponding to the significant motifs. Each gene in each significant set is represented by its EnsEmbl ID. [file 1471-2105-6-110-S2.txt]

>AAAAAGTG - PAM10
ENSG00000001561
ENSG00000001631
ENSG00000010278
ENSG00000016391
ENSG00000100453
ENSG00000101940
ENSG00000103449
ENSG00000111046
ENSG00000111328
ENSG00000112761
ENSG00000112992
ENSG00000114366
ENSG00000115241
ENSG00000116717
ENSG00000116833
ENSG00000117707
ENSG00000120071
ENSG00000121328
ENSG00000122547
ENSG00000127472
ENSG00000133704
ENSG00000135046
ENSG00000135974
ENSG00000136161
ENSG00000137460
ENSG00000137707
ENSG00000139287
ENSG00000141252
ENSG00000143763
ENSG00000144064
ENSG00000149090
ENSG00000154262
ENSG00000161649
ENSG00000164354
ENSG00000164675
ENSG00000166148
ENSG00000172289
ENSG00000173681
ENSG00000175104
ENSG00000175582
ENSG00000179348
ENSG00000179522
ENSG00000180537
ENSG00000180660
ENSG00000184115
ENSG00000184384


>AAAAC - PAM1
ENSG00000001631
ENSG00000003147
ENSG00000005889
ENSG00000007908
ENSG00000008086
ENSG00000036549
ENSG00000054690
ENSG00000062716
ENSG00000064102
ENSG00000064651
ENSG00000074743
ENSG00000080371
ENSG00000081026
ENSG00000082497
ENSG00000086475
ENSG00000094916
ENSG00000099260
ENSG00000100116
ENSG00000101928
ENSG00000102024
ENSG00000102683
ENSG00000104205
ENSG00000104435
ENSG00000105856
ENSG00000106031
ENSG00000108587
ENSG00000109686
ENSG00000109881
ENSG00000112031
ENSG00000112320
ENSG00000114439
ENSG00000114514
ENSG00000114670
ENSG00000114802
ENSG00000116106
ENSG00000116406
ENSG00000119707
ENSG00000120693
ENSG00000121152
ENSG00000122641
ENSG00000123500
ENSG00000124253
ENSG00000125629
ENSG00000125848
ENSG00000127920
ENSG00000130107
ENSG00000134242
ENSG00000134595
ENSG00000135174
ENSG00000135269
ENSG00000135906
ENSG00000135914
ENSG00000135916
ENSG00000135919
ENSG00000135945
ENSG00000136014
ENSG00000136231
ENSG00000137745
ENSG00000137962
ENSG00000138315
ENSG00000138449
ENSG00000138769
ENSG00000138795
ENSG00000141699
ENSG00000143013
ENSG00000143155
ENSG00000143374
ENSG00000144057
ENSG00000144400
ENSG00000146360
ENSG00000146376
ENSG00000147642
ENSG00000148120
ENSG00000148935
ENSG00000150782
ENSG00000150907
ENSG00000151247
ENSG00000151456
ENSG00000151475
ENSG00000151491
ENSG00000151612
ENSG00000152219
ENSG00000152592
ENSG00000152785
ENSG00000153914
ENSG00000154359
ENSG00000155313
ENSG00000155761
ENSG00000157800
ENSG00000158106
ENSG00000159579
ENSG00000161800
ENSG00000162576
ENSG00000162929
ENSG00000162971
ENSG00000163141
ENSG00000163145
ENSG00000164070
ENSG00000164164
ENSG00000164604
ENSG00000164651
ENSG00000164691
ENSG00000164930
ENSG00000165115
ENSG00000165985
ENSG00000166323
ENSG00000166432
ENSG00000166509
ENSG00000166569
ENSG00000166736
ENSG00000168131
ENSG00000169495
ENSG00000169906
ENSG00000170035
ENSG00000171150
ENSG00000171617
ENSG00000172752
ENSG00000173575
ENSG00000173926
ENSG00000176697
ENSG00000177182
ENSG00000177463
ENSG00000177853
ENSG00000180346
ENSG00000180592
ENSG00000183640
ENSG00000184592
ENSG


>AAAAC - PAM10
ENSG00000001631
ENSG00000003989
ENSG00000005889
ENSG00000007908
ENSG00000011260
ENSG00000014442
ENSG00000017427
ENSG00000023516
ENSG00000029363
ENSG00000036549
ENSG00000046653
ENSG00000047056
ENSG00000051108
ENSG00000053254
ENSG00000056097
ENSG00000057657
ENSG00000059622
ENSG00000059728
ENSG00000062716
ENSG00000064102
ENSG00000064989
ENSG00000069431
ENSG00000072134
ENSG00000072415
ENSG00000073734
ENSG00000075213
ENSG00000081026
ENSG00000083168
ENSG00000083544
ENSG00000083896
ENSG00000084453
ENSG00000085982
ENSG00000092377
ENSG00000095637
ENSG00000095981
ENSG00000096060
ENSG00000100220
ENSG00000100280
ENSG00000100557
ENSG00000100580
ENSG00000100722
ENSG00000100749
ENSG00000101928
ENSG00000102024
ENSG00000102054
ENSG00000102554
ENSG00000103310
ENSG00000103342
ENSG00000103460
ENSG00000104435
ENSG00000104722
ENSG00000104973
ENSG00000105926
ENSG00000106392
ENSG00000106541
ENSG00000106823
ENSG00000108030
ENSG00000108800
ENSG00000109320
ENSG00000109775
ENSG00000110066
ENSG00000110319
ENSG00000110624
ENSG00000112264
ENSG00000112320
ENSG00000112414
ENSG00000112697
ENSG00000113263
ENSG00000113812
ENSG00000114030
ENSG00000114363
ENSG00000114514
ENSG00000114670
ENSG00000114802
ENSG00000115233
ENSG00000116128
ENSG00000116199
ENSG00000116406
ENSG00000116679
ENSG00000116741
ENSG00000117523
ENSG00000118260
ENSG00000118526
ENSG00000119438
ENSG00000119707
ENSG00000119778
ENSG00000120690
ENSG00000120868
ENSG00000120992
ENSG00000121005
ENSG00000121152
ENSG00000121255
ENSG00000121328
ENSG00000121579
ENSG00000122026
ENSG00000122778
ENSG00000123096
ENSG00000123510
ENSG00000124218
ENSG00000124564
ENSG00000124568
ENSG00000124827
ENSG00000125629
ENSG00000125848
ENSG00000125976
ENSG00000126777
ENSG00000126804
ENSG00000127022
ENSG00000128791
ENSG00000130826
ENSG00000131373
ENSG00000132196
ENSG00000133450
ENSG00000133858
ENSG00000134255
ENSG00000134982
ENSG00000135317
ENSG00000135341
ENSG00000135597
ENSG00000135837
ENSG00000135838
ENSG00000135898
ENSG00000135914
ENSG00000135945
ENSG00000136014
ENSG00000136231
ENSG00000136935
ENS


>AAAAG - PAM1
ENSG00000005483
ENSG00000008256
ENSG00000012232
ENSG00000015479
ENSG00000019549
ENSG00000023041
ENSG00000034677
ENSG00000036565
ENSG00000038002
ENSG00000038877
ENSG00000042317
ENSG00000049192
ENSG00000058085
ENSG00000064309
ENSG00000064999
ENSG00000066279
ENSG00000068781
ENSG00000072274
ENSG00000074157
ENSG00000085719
ENSG00000086117
ENSG00000091009
ENSG00000091138
ENSG00000092850
ENSG00000096006
ENSG00000101336
ENSG00000101928
ENSG00000101966
ENSG00000103023
ENSG00000104290
ENSG00000104313
ENSG00000106804
ENSG00000107105
ENSG00000108587
ENSG00000108651
ENSG00000109132
ENSG00000109654
ENSG00000110315
ENSG00000112238
ENSG00000115165
ENSG00000115232
ENSG00000117707
ENSG00000117906
ENSG00000119397
ENSG00000120280
ENSG00000122641
ENSG00000123178
ENSG00000125848
ENSG00000126860
ENSG00000126861
ENSG00000127083
ENSG00000128610
ENSG00000129351
ENSG00000130787
ENSG00000133637
ENSG00000133961
ENSG00000134138
ENSG00000134257
ENSG00000135250
ENSG00000135374
ENSG00000135549
ENSG00000136160
ENSG00000136167
ENSG00000136238
ENSG00000136381
ENSG00000136504
ENSG00000136770
ENSG00000136891
ENSG00000137193
ENSG00000137391
ENSG00000137776
ENSG00000138764
ENSG00000138792
ENSG00000139155
ENSG00000140030
ENSG00000143374
ENSG00000145348
ENSG00000145860
ENSG00000146373
ENSG00000146655
ENSG00000147571
ENSG00000147649
ENSG00000148444
ENSG00000148677
ENSG00000150337
ENSG00000150667
ENSG00000151247
ENSG00000151689
ENSG00000152684
ENSG00000155545
ENSG00000155721
ENSG00000155744
ENSG00000156162
ENSG00000156582
ENSG00000158169
ENSG00000159217
ENSG00000162601
ENSG00000162642
ENSG00000163161
ENSG00000163349
ENSG00000163788
ENSG00000164117
ENSG00000164172
ENSG00000164651
ENSG00000165434
ENSG00000165678
ENSG00000165972
ENSG00000166884
ENSG00000168137
ENSG00000168421
ENSG00000168916
ENSG00000169189
ENSG00000169435
ENSG00000171033
ENSG00000171217
ENSG00000172780
ENSG00000172878
ENSG00000173698
ENSG00000174125
ENSG00000174243
ENSG00000174718
ENSG00000174963
ENSG00000175815
ENSG00000175820
ENSG00000176018
ENSG00000176500
ENSG00000177060
ENSG


>AAAAG - PAM10
ENSG00000004799
ENSG00000005483
ENSG00000010818
ENSG00000011114
ENSG00000028701
ENSG00000029363
ENSG00000033030
ENSG00000038274
ENSG00000038877
ENSG00000039139
ENSG00000042088
ENSG00000042317
ENSG00000048740
ENSG00000055163
ENSG00000064115
ENSG00000064999
ENSG00000070193
ENSG00000070756
ENSG00000075131
ENSG00000077549
ENSG00000080546
ENSG00000081916
ENSG00000083312
ENSG00000083544
ENSG00000083720
ENSG00000087255
ENSG00000087494
ENSG00000088298
ENSG00000089091
ENSG00000090117
ENSG00000091009
ENSG00000091127
ENSG00000091138
ENSG00000095739
ENSG00000100056
ENSG00000100280
ENSG00000100614
ENSG00000100852
ENSG00000101751
ENSG00000101928
ENSG00000102780
ENSG00000102781
ENSG00000102962
ENSG00000104164
ENSG00000104435
ENSG00000104447
ENSG00000105865
ENSG00000106346
ENSG00000107614
ENSG00000108651
ENSG00000110060
ENSG00000110347
ENSG00000111341
ENSG00000111726
ENSG00000111853
ENSG00000111863
ENSG00000112238
ENSG00000114209
ENSG00000114638
ENSG00000115221
ENSG00000115677
ENSG00000115935
ENSG00000116005
ENSG00000116106
ENSG00000116833
ENSG00000118496
ENSG00000119013
ENSG00000119397
ENSG00000119508
ENSG00000119616
ENSG00000120280
ENSG00000120370
ENSG00000120756
ENSG00000121005
ENSG00000121621
ENSG00000121871
ENSG00000122063
ENSG00000122584
ENSG00000123080
ENSG00000123307
ENSG00000123609
ENSG00000124203
ENSG00000124211
ENSG00000124557
ENSG00000126524
ENSG00000126542
ENSG00000126767
ENSG00000126860
ENSG00000126861
ENSG00000130413
ENSG00000131781
ENSG00000131808
ENSG00000132716
ENSG00000133636
ENSG00000133637
ENSG00000135174
ENSG00000135250
ENSG00000135346
ENSG00000135387
ENSG00000135549
ENSG00000135951
ENSG00000136167
ENSG00000136891
ENSG00000136938
ENSG00000137314
ENSG00000137760
ENSG00000138119
ENSG00000138246
ENSG00000138376
ENSG00000138434
ENSG00000138756
ENSG00000138799
ENSG00000139112
ENSG00000139287
ENSG00000139973
ENSG00000140009
ENSG00000140030
ENSG00000140299
ENSG00000140326
ENSG00000140382
ENSG00000141449
ENSG00000141668
ENSG00000143028
ENSG00000143162
ENSG00000143228
ENSG00000143353
ENSG00000143457
ENS


>AAAAGAG - PAM1
ENSG00000034677
ENSG00000064999
ENSG00000086758
ENSG00000089775
ENSG00000100453
ENSG00000101452
ENSG00000102409
ENSG00000104327
ENSG00000108046
ENSG00000111961
ENSG00000112115
ENSG00000115165
ENSG00000117143
ENSG00000118407
ENSG00000124529
ENSG00000124642
ENSG00000124693
ENSG00000125631
ENSG00000127954
ENSG00000129173
ENSG00000137101
ENSG00000138779
ENSG00000142621
ENSG00000145868
ENSG00000151379
ENSG00000152592
ENSG00000155744
ENSG00000157350
ENSG00000157578
ENSG00000157895
ENSG00000162931
ENSG00000163428
ENSG00000164220
ENSG00000164695
ENSG00000165805
ENSG00000168274
ENSG00000168278
ENSG00000169202
ENSG00000171656
ENSG00000172331
ENSG00000172380
ENSG00000172673
ENSG00000174963
ENSG00000175262
ENSG00000176500
ENSG00000177413
ENSG00000180572
ENSG00000180596
ENSG00000181203
ENSG00000182278
ENSG00000182958
ENSG00000183576
ENSG00000184260
ENSG00000185862


>AAAAGAGC - PAM1
ENSG00000073252
ENSG00000083093
ENSG00000100304
ENSG00000105202
ENSG00000106540
ENSG00000114956
ENSG00000116106
ENSG00000124529
ENSG00000124642
ENSG00000124693
ENSG00000132109
ENSG00000138071
ENSG00000146047
ENSG00000153283
ENSG00000158062
ENSG00000158340
ENSG00000160670
ENSG00000162931
ENSG00000163428
ENSG00000168274
ENSG00000168278
ENSG00000172660
ENSG00000172673
ENSG00000177169
ENSG00000180596
ENSG00000181203
ENSG00000182278
ENSG00000182958
ENSG00000184260
ENSG00000184368


>AAAAGAGC - PAM10
ENSG00000003393
ENSG00000008083
ENSG00000044115
ENSG00000083093
ENSG00000089472
ENSG00000092758
ENSG00000100304
ENSG00000104824
ENSG00000105202
ENSG00000105245
ENSG00000112039
ENSG00000115808
ENSG00000120093
ENSG00000124529
ENSG00000124693
ENSG00000128045
ENSG00000132904
ENSG00000136999
ENSG00000138071
ENSG00000140022
ENSG00000142615
ENSG00000145335
ENSG00000146047
ENSG00000153266
ENSG00000154429
ENSG00000162616
ENSG00000162931
ENSG00000164309
ENSG00000167654
ENSG00000172673
ENSG00000174876
ENSG00000177169
ENSG00000179522
ENSG00000180596
ENSG00000181203
ENSG00000181449
ENSG00000182278
ENSG00000182958
ENSG00000184357
ENSG00000184368


>AAAATA - PAM10
ENSG00000005108
ENSG00000007944
ENSG00000008086
ENSG00000009718
ENSG00000010818
ENSG00000011405
ENSG00000018189
ENSG00000021826
ENSG00000029363
ENSG00000038274
ENSG00000038877
ENSG00000038945
ENSG00000042781
ENSG00000043093
ENSG00000047188
ENSG00000047343
ENSG00000050030
ENSG00000055130
ENSG00000059758
ENSG00000061794
ENSG00000064989
ENSG00000065243
ENSG00000067334
ENSG00000067900
ENSG00000068366
ENSG00000070367
ENSG00000073734
ENSG00000074803
ENSG00000075420
ENSG00000078579
ENSG00000078589
ENSG00000079335
ENSG00000080608
ENSG00000080709
ENSG00000081189
ENSG00000081842
ENSG00000082996
ENSG00000083097
ENSG00000083544
ENSG00000084453
ENSG00000085276
ENSG00000091181
ENSG00000094963
ENSG00000095380
ENSG00000095383
ENSG00000097054
ENSG00000100030
ENSG00000100520
ENSG00000101333
ENSG00000101596
ENSG00000101842
ENSG00000102158
ENSG00000102362
ENSG00000103121
ENSG00000103540
ENSG00000104290
ENSG00000104299
ENSG00000104327
ENSG00000104432
ENSG00000104447
ENSG00000104490
ENSG00000104763
ENSG00000105793
ENSG00000105855
ENSG00000106278
ENSG00000106299
ENSG00000106823
ENSG00000106829
ENSG00000107105
ENSG00000107614
ENSG00000107864
ENSG00000108381
ENSG00000108510
ENSG00000109158
ENSG00000109255
ENSG00000109471
ENSG00000109670
ENSG00000109674
ENSG00000110075
ENSG00000110675
ENSG00000111046
ENSG00000112031
ENSG00000112214
ENSG00000112697
ENSG00000112698
ENSG00000113916
ENSG00000114062
ENSG00000114098
ENSG00000114204
ENSG00000114209
ENSG00000114346
ENSG00000114363
ENSG00000114933
ENSG00000115170
ENSG00000115233
ENSG00000115263
ENSG00000115271
ENSG00000115392
ENSG00000115474
ENSG00000115896
ENSG00000116703
ENSG00000117020
ENSG00000117335
ENSG00000117533
ENSG00000117569
ENSG00000118260
ENSG00000118496
ENSG00000118526
ENSG00000119041
ENSG00000119487
ENSG00000120451
ENSG00000120756
ENSG00000121067
ENSG00000121318
ENSG00000121691
ENSG00000122008
ENSG00000122145
ENSG00000122417
ENSG00000122584
ENSG00000123307
ENSG00000123500
ENSG00000123552
ENSG00000123596
ENSG00000123600
ENSG00000123636
ENSG00000124203
ENSG00000124490
EN


>AAAATG - PAM10
ENSG00000001561
ENSG00000015171
ENSG00000016602
ENSG00000039139
ENSG00000047188
ENSG00000057657
ENSG00000060749
ENSG00000061794
ENSG00000062716
ENSG00000070159
ENSG00000076321
ENSG00000076382
ENSG00000078596
ENSG00000079215
ENSG00000079819
ENSG00000081051
ENSG00000081177
ENSG00000087206
ENSG00000091009
ENSG00000099715
ENSG00000100697
ENSG00000100802
ENSG00000100804
ENSG00000100852
ENSG00000101843
ENSG00000101928
ENSG00000101944
ENSG00000101972
ENSG00000102780
ENSG00000102924
ENSG00000103121
ENSG00000103994
ENSG00000106511
ENSG00000106952
ENSG00000107464
ENSG00000107614
ENSG00000109572
ENSG00000109738
ENSG00000110321
ENSG00000111254
ENSG00000111276
ENSG00000112079
ENSG00000113851
ENSG00000113966
ENSG00000114200
ENSG00000114487
ENSG00000115373
ENSG00000115392
ENSG00000115404
ENSG00000115414
ENSG00000115421
ENSG00000115652
ENSG00000116833
ENSG00000117143
ENSG00000117543
ENSG00000117569
ENSG00000120370
ENSG00000120616
ENSG00000122557
ENSG00000122786
ENSG00000126010
ENSG00000126945
ENSG00000129625
ENSG00000132423
ENSG00000132640
ENSG00000133138
ENSG00000133637
ENSG00000133657
ENSG00000133858
ENSG00000134539
ENSG00000135218
ENSG00000136025
ENSG00000136114
ENSG00000136824
ENSG00000138063
ENSG00000138379
ENSG00000138650
ENSG00000139144
ENSG00000139151
ENSG00000139287
ENSG00000139433
ENSG00000139679
ENSG00000140022
ENSG00000140297
ENSG00000143889
ENSG00000146399
ENSG00000147872
ENSG00000147889
ENSG00000148120
ENSG00000150627
ENSG00000150676
ENSG00000150681
ENSG00000150783
ENSG00000151005
ENSG00000151012
ENSG00000152147
ENSG00000152592
ENSG00000153157
ENSG00000156875
ENSG00000157036
ENSG00000157240
ENSG00000157578
ENSG00000157625
ENSG00000162600
ENSG00000162608
ENSG00000163093
ENSG00000163349
ENSG00000163536
ENSG00000163577
ENSG00000163610
ENSG00000163710
ENSG00000164118
ENSG00000164164
ENSG00000164331
ENSG00000164645
ENSG00000165392
ENSG00000165561
ENSG00000166211
ENSG00000166326
ENSG00000167323
ENSG00000168126
ENSG00000168826
ENSG00000168955
ENSG00000169019
ENSG00000169330
ENSG00000169967
ENSG00000170393
EN


>AAACA - PAM10
ENSG00000002746
ENSG00000006607
ENSG00000008086
ENSG00000011275
ENSG00000017427
ENSG00000019995
ENSG00000023843
ENSG00000034677
ENSG00000044115
ENSG00000047056
ENSG00000053254
ENSG00000056586
ENSG00000057252
ENSG00000057657
ENSG00000059622
ENSG00000059728
ENSG00000062716
ENSG00000068489
ENSG00000070778
ENSG00000072134
ENSG00000072415
ENSG00000074706
ENSG00000074803
ENSG00000075213
ENSG00000075223
ENSG00000078579
ENSG00000079689
ENSG00000080819
ENSG00000081026
ENSG00000083312
ENSG00000083544
ENSG00000083857
ENSG00000084453
ENSG00000091138
ENSG00000092421
ENSG00000095981
ENSG00000096060
ENSG00000100220
ENSG00000100557
ENSG00000100580
ENSG00000101266
ENSG00000104213
ENSG00000104435
ENSG00000104722
ENSG00000104973
ENSG00000105971
ENSG00000106334
ENSG00000106410
ENSG00000106541
ENSG00000106771
ENSG00000106823
ENSG00000107099
ENSG00000107447
ENSG00000108556
ENSG00000108582
ENSG00000109670
ENSG00000109775
ENSG00000110066
ENSG00000110367
ENSG00000110624
ENSG00000110880
ENSG00000110931
ENSG00000111644
ENSG00000112812
ENSG00000113083
ENSG00000114514
ENSG00000115165
ENSG00000115183
ENSG00000115233
ENSG00000116703
ENSG00000116704
ENSG00000116754
ENSG00000117133
ENSG00000117151
ENSG00000117523
ENSG00000117620
ENSG00000118260
ENSG00000118495
ENSG00000119013
ENSG00000119402
ENSG00000119438
ENSG00000119778
ENSG00000119801
ENSG00000120053
ENSG00000120063
ENSG00000120690
ENSG00000121328
ENSG00000123636
ENSG00000124215
ENSG00000124253
ENSG00000124374
ENSG00000124827
ENSG00000125355
ENSG00000125629
ENSG00000125848
ENSG00000126945
ENSG00000127074
ENSG00000127863
ENSG00000128513
ENSG00000128791
ENSG00000130779
ENSG00000130826
ENSG00000131737
ENSG00000132196
ENSG00000133210
ENSG00000133637
ENSG00000133639
ENSG00000133858
ENSG00000134193
ENSG00000134200
ENSG00000134250
ENSG00000134352
ENSG00000134982
ENSG00000135148
ENSG00000135914
ENSG00000136014
ENSG00000136052
ENSG00000136146
ENSG00000136155
ENSG00000136156
ENSG00000136231
ENSG00000136451
ENSG00000136935
ENSG00000137426
ENSG00000137601
ENSG00000137745
ENSG00000137871
ENS


>AAACC - PAM1
ENSG00000003987
ENSG00000005889
ENSG00000014123
ENSG00000038358
ENSG00000039560
ENSG00000052850
ENSG00000070159
ENSG00000079215
ENSG00000084463
ENSG00000090117
ENSG00000095587
ENSG00000101222
ENSG00000102181
ENSG00000102984
ENSG00000103423
ENSG00000104432
ENSG00000106327
ENSG00000106399
ENSG00000108590
ENSG00000109686
ENSG00000111247
ENSG00000113648
ENSG00000114315
ENSG00000115590
ENSG00000116462
ENSG00000116882
ENSG00000118849
ENSG00000119042
ENSG00000120049
ENSG00000120910
ENSG00000124201
ENSG00000125695
ENSG00000130107
ENSG00000134014
ENSG00000134339
ENSG00000134884
ENSG00000135960
ENSG00000136630
ENSG00000136881
ENSG00000140030
ENSG00000140157
ENSG00000141664
ENSG00000142541
ENSG00000151475
ENSG00000151491
ENSG00000153071
ENSG00000158163
ENSG00000163131
ENSG00000163141
ENSG00000163263
ENSG00000163395
ENSG00000163534
ENSG00000165813
ENSG00000166352
ENSG00000166529
ENSG00000169564
ENSG00000171759
ENSG00000175827
ENSG00000175988
ENSG00000178144
ENSG00000182968
ENSG00000184731


>AAAGAGC - PAM1
ENSG00000063244
ENSG00000065534
ENSG00000067749
ENSG00000087299
ENSG00000089775
ENSG00000100246
ENSG00000102897
ENSG00000102931
ENSG00000105855
ENSG00000106123
ENSG00000109534
ENSG00000110321
ENSG00000116106
ENSG00000124529
ENSG00000124642
ENSG00000124693
ENSG00000130287
ENSG00000132259
ENSG00000135845
ENSG00000138071
ENSG00000139430
ENSG00000141434
ENSG00000141738
ENSG00000146374
ENSG00000151718
ENSG00000154153
ENSG00000158340
ENSG00000160282
ENSG00000162931
ENSG00000163428
ENSG00000168274
ENSG00000168278
ENSG00000169372
ENSG00000172238
ENSG00000172673
ENSG00000173757
ENSG00000177485
ENSG00000179813
ENSG00000180596
ENSG00000181203
ENSG00000182278
ENSG00000182958
ENSG00000184260
ENSG00000184368


>AAAGAGCC - PAM1
ENSG00000063244
ENSG00000073252
ENSG00000100246
ENSG00000101204
ENSG00000101782
ENSG00000105559
ENSG00000109534
ENSG00000112095
ENSG00000114956
ENSG00000119820
ENSG00000124529
ENSG00000124642
ENSG00000124693
ENSG00000127588
ENSG00000130726
ENSG00000132109
ENSG00000134285
ENSG00000146047
ENSG00000157353
ENSG00000158062
ENSG00000158286
ENSG00000158340
ENSG00000160282
ENSG00000162931
ENSG00000168274
ENSG00000168278
ENSG00000168457
ENSG00000177169
ENSG00000180596
ENSG00000181203
ENSG00000182278
ENSG00000182450
ENSG00000182958
ENSG00000184260
ENSG00000184368
ENSG00000185339


>AAAGAGCC - PAM10
ENSG00000007392
ENSG00000063244
ENSG00000080200
ENSG00000082153
ENSG00000100246
ENSG00000102100
ENSG00000106344
ENSG00000111676
ENSG00000112095
ENSG00000112116
ENSG00000112739
ENSG00000119820
ENSG00000122547
ENSG00000124529
ENSG00000124642
ENSG00000124693
ENSG00000132109
ENSG00000135443
ENSG00000137331
ENSG00000138136
ENSG00000140287
ENSG00000146047
ENSG00000147896
ENSG00000148362
ENSG00000151834
ENSG00000154429
ENSG00000156042
ENSG00000156097
ENSG00000158062
ENSG00000162931
ENSG00000177169
ENSG00000177485
ENSG00000180596
ENSG00000181203
ENSG00000181449
ENSG00000182278
ENSG00000182958
ENSG00000183379
ENSG00000184357
ENSG00000184368


>AAAGGCT - PAM1
ENSG00000008256
ENSG00000053770
ENSG00000057704
ENSG00000097054
ENSG00000112782
ENSG00000113262
ENSG00000114529
ENSG00000115289
ENSG00000118307
ENSG00000124529
ENSG00000124642
ENSG00000124693
ENSG00000125878
ENSG00000128710
ENSG00000129152
ENSG00000129437
ENSG00000130427
ENSG00000131686
ENSG00000137493
ENSG00000139722
ENSG00000142627
ENSG00000144791
ENSG00000145826
ENSG00000149131
ENSG00000155878
ENSG00000160785
ENSG00000162614
ENSG00000162931
ENSG00000165835
ENSG00000168274
ENSG00000168278
ENSG00000170807
ENSG00000172461
ENSG00000177432
ENSG00000180596
ENSG00000181203
ENSG00000182278
ENSG00000182958
ENSG00000184014
ENSG00000184260


>AAAGGCTC - PAM1
ENSG00000003509
ENSG00000008277
ENSG00000026508
ENSG00000090686
ENSG00000096148
ENSG00000099999
ENSG00000100209
ENSG00000102575
ENSG00000105364
ENSG00000111975
ENSG00000117242
ENSG00000124279
ENSG00000124529
ENSG00000124642
ENSG00000124693
ENSG00000126500
ENSG00000129235
ENSG00000131686
ENSG00000132746
ENSG00000133874
ENSG00000136802
ENSG00000144791
ENSG00000145741
ENSG00000146047
ENSG00000158340
ENSG00000162931
ENSG00000168274
ENSG00000168278
ENSG00000172238
ENSG00000173988
ENSG00000176305
ENSG00000180596
ENSG00000181203
ENSG00000182278
ENSG00000182958
ENSG00000184260


>AAAGGCTC - PAM10
ENSG00000003509
ENSG00000006704
ENSG00000010270
ENSG00000066629
ENSG00000073111
ENSG00000097033
ENSG00000100209
ENSG00000100647
ENSG00000103723
ENSG00000105364
ENSG00000110888
ENSG00000117242
ENSG00000118507
ENSG00000124529
ENSG00000124642
ENSG00000124693
ENSG00000126500
ENSG00000132694
ENSG00000133874
ENSG00000143546
ENSG00000145293
ENSG00000146047
ENSG00000147475
ENSG00000150477
ENSG00000162878
ENSG00000162931
ENSG00000168004
ENSG00000168016
ENSG00000170608
ENSG00000178982
ENSG00000180596
ENSG00000181203
ENSG00000182278
ENSG00000182958
ENSG00000184357


>AAAGT - PAM10
ENSG00000008282
ENSG00000011426
ENSG00000021826
ENSG00000038877
ENSG00000039139
ENSG00000042088
ENSG00000047315
ENSG00000055732
ENSG00000063761
ENSG00000064989
ENSG00000066382
ENSG00000068781
ENSG00000070193
ENSG00000072657
ENSG00000075213
ENSG00000083799
ENSG00000083896
ENSG00000085932
ENSG00000087095
ENSG00000090487
ENSG00000091138
ENSG00000091181
ENSG00000091436
ENSG00000093167
ENSG00000100280
ENSG00000100522
ENSG00000101605
ENSG00000102010
ENSG00000102781
ENSG00000103229
ENSG00000104237
ENSG00000104267
ENSG00000104290
ENSG00000104299
ENSG00000104722
ENSG00000105829
ENSG00000105880
ENSG00000105929
ENSG00000105967
ENSG00000105968
ENSG00000106123
ENSG00000106304
ENSG00000106546
ENSG00000106688
ENSG00000106771
ENSG00000107036
ENSG00000107242
ENSG00000108264
ENSG00000108384
ENSG00000109320
ENSG00000110624
ENSG00000110675
ENSG00000110713
ENSG00000110880
ENSG00000111615
ENSG00000111700
ENSG00000112031
ENSG00000113615
ENSG00000113851
ENSG00000113966
ENSG00000114062
ENSG00000114416
ENSG00000114439
ENSG00000114442
ENSG00000114446
ENSG00000114686
ENSG00000115165
ENSG00000115919
ENSG00000116005
ENSG00000116752
ENSG00000116874
ENSG00000118263
ENSG00000118307
ENSG00000118432
ENSG00000118496
ENSG00000118526
ENSG00000119042
ENSG00000119396
ENSG00000120688
ENSG00000121005
ENSG00000121940
ENSG00000123411
ENSG00000123552
ENSG00000123728
ENSG00000124203
ENSG00000125245
ENSG00000125363
ENSG00000125703
ENSG00000125851
ENSG00000126653
ENSG00000127074
ENSG00000131781
ENSG00000132128
ENSG00000132464
ENSG00000132604
ENSG00000132623
ENSG00000132640
ENSG00000132932
ENSG00000133106
ENSG00000133110
ENSG00000133636
ENSG00000133863
ENSG00000134028
ENSG00000134138
ENSG00000134533
ENSG00000134545
ENSG00000135245
ENSG00000135269
ENSG00000135387
ENSG00000135913
ENSG00000135951
ENSG00000136141
ENSG00000136161
ENSG00000136839
ENSG00000137040
ENSG00000137707
ENSG00000137760
ENSG00000137812
ENSG00000138039
ENSG00000138804
ENSG00000140199
ENSG00000140299
ENSG00000140326
ENSG00000143457
ENSG00000143469
ENSG00000145244
ENSG00000145384
ENS


>AAAGTA - PAM10
ENSG00000019995
ENSG00000036054
ENSG00000038877
ENSG00000039537
ENSG00000064989
ENSG00000065518
ENSG00000080166
ENSG00000083896
ENSG00000085932
ENSG00000087095
ENSG00000090060
ENSG00000091436
ENSG00000095485
ENSG00000100372
ENSG00000102010
ENSG00000102362
ENSG00000103852
ENSG00000104497
ENSG00000105829
ENSG00000105967
ENSG00000106123
ENSG00000106304
ENSG00000107036
ENSG00000107242
ENSG00000107614
ENSG00000108264
ENSG00000110066
ENSG00000110075
ENSG00000110675
ENSG00000110713
ENSG00000111700
ENSG00000111726
ENSG00000112182
ENSG00000114030
ENSG00000114405
ENSG00000114442
ENSG00000115165
ENSG00000115464
ENSG00000115604
ENSG00000115935
ENSG00000116005
ENSG00000116690
ENSG00000116704
ENSG00000116874
ENSG00000118432
ENSG00000119396
ENSG00000119927
ENSG00000121005
ENSG00000121067
ENSG00000124490
ENSG00000125363
ENSG00000125629
ENSG00000125851
ENSG00000126861
ENSG00000127074
ENSG00000127920
ENSG00000128513
ENSG00000131171
ENSG00000131981
ENSG00000132604
ENSG00000132640
ENSG00000133450
ENSG00000133637
ENSG00000133816
ENSG00000133863
ENSG00000134255
ENSG00000134294
ENSG00000134545
ENSG00000135218
ENSG00000135387
ENSG00000135951
ENSG00000136002
ENSG00000136161
ENSG00000137449
ENSG00000138271
ENSG00000138379
ENSG00000138382
ENSG00000138804
ENSG00000140030
ENSG00000140326
ENSG00000141279
ENSG00000141658
ENSG00000142892
ENSG00000143398
ENSG00000143457
ENSG00000145012
ENSG00000146411
ENSG00000147231
ENSG00000147852
ENSG00000148444
ENSG00000148943
ENSG00000150361
ENSG00000151012
ENSG00000151247
ENSG00000151418
ENSG00000151461
ENSG00000152952
ENSG00000153253
ENSG00000154137
ENSG00000154736
ENSG00000156482
ENSG00000156582
ENSG00000157540
ENSG00000159147
ENSG00000163491
ENSG00000163644
ENSG00000164099
ENSG00000164106
ENSG00000164117
ENSG00000164169
ENSG00000164190
ENSG00000164220
ENSG00000164306
ENSG00000164603
ENSG00000164604
ENSG00000164756
ENSG00000165175
ENSG00000165259
ENSG00000165805
ENSG00000165813
ENSG00000166199
ENSG00000166321
ENSG00000166396
ENSG00000168137
ENSG00000168169
ENSG00000168690
ENSG00000169967
EN


>AAATG - PAM1
ENSG00000005243
ENSG00000008086
ENSG00000008197
ENSG00000011243
ENSG00000011465
ENSG00000012232
ENSG00000017213
ENSG00000019991
ENSG00000022355
ENSG00000025156
ENSG00000026652
ENSG00000036828
ENSG00000041802
ENSG00000059378
ENSG00000065150
ENSG00000066382
ENSG00000067900
ENSG00000072133
ENSG00000074771
ENSG00000077274
ENSG00000077522
ENSG00000077809
ENSG00000080200
ENSG00000083720
ENSG00000087460
ENSG00000089091
ENSG00000089289
ENSG00000090263
ENSG00000096060
ENSG00000101890
ENSG00000102900
ENSG00000102924
ENSG00000104290
ENSG00000104313
ENSG00000104447
ENSG00000104722
ENSG00000105954
ENSG00000105971
ENSG00000106299
ENSG00000107164
ENSG00000107796
ENSG00000108468
ENSG00000112280
ENSG00000112697
ENSG00000112964
ENSG00000113924
ENSG00000114439
ENSG00000114487
ENSG00000115392
ENSG00000115404
ENSG00000115935
ENSG00000115942
ENSG00000116690
ENSG00000116752
ENSG00000117280
ENSG00000117533
ENSG00000118557
ENSG00000119041
ENSG00000119720
ENSG00000121634
ENSG00000122786
ENSG00000123297
ENSG00000123415
ENSG00000123636
ENSG00000124203
ENSG00000125630
ENSG00000125798
ENSG00000125844
ENSG00000127922
ENSG00000129226
ENSG00000129310
ENSG00000133106
ENSG00000134121
ENSG00000135124
ENSG00000135365
ENSG00000135378
ENSG00000135905
ENSG00000135966
ENSG00000136114
ENSG00000136542
ENSG00000137473
ENSG00000137513
ENSG00000137713
ENSG00000137869
ENSG00000138376
ENSG00000138379
ENSG00000138767
ENSG00000139211
ENSG00000141584
ENSG00000144285
ENSG00000144354
ENSG00000144821
ENSG00000144962
ENSG00000145423
ENSG00000145794
ENSG00000145839
ENSG00000145949
ENSG00000146006
ENSG00000146655
ENSG00000146809
ENSG00000147251
ENSG00000147869
ENSG00000147896
ENSG00000151012
ENSG00000151612
ENSG00000153347
ENSG00000154188
ENSG00000154736
ENSG00000155011
ENSG00000155561
ENSG00000155666
ENSG00000157064
ENSG00000157240
ENSG00000157470
ENSG00000157800
ENSG00000160613
ENSG00000162600
ENSG00000162980
ENSG00000163093
ENSG00000163131
ENSG00000163296
ENSG00000163377
ENSG00000163421
ENSG00000163536
ENSG00000163599
ENSG00000164022
ENSG00000164509
ENSG


>AAATG - PAM10
ENSG00000000460
ENSG00000001561
ENSG00000003147
ENSG00000005249
ENSG00000008196
ENSG00000019991
ENSG00000025156
ENSG00000026103
ENSG00000031003
ENSG00000039139
ENSG00000041353
ENSG00000050030
ENSG00000057657
ENSG00000060718
ENSG00000062716
ENSG00000065150
ENSG00000066279
ENSG00000068366
ENSG00000068489
ENSG00000068781
ENSG00000068885
ENSG00000070159
ENSG00000070756
ENSG00000074771
ENSG00000074803
ENSG00000076321
ENSG00000077420
ENSG00000079739
ENSG00000079819
ENSG00000080608
ENSG00000081800
ENSG00000087187
ENSG00000093167
ENSG00000095587
ENSG00000099715
ENSG00000100802
ENSG00000100836
ENSG00000101115
ENSG00000101134
ENSG00000101191
ENSG00000101843
ENSG00000101890
ENSG00000101972
ENSG00000101977
ENSG00000102547
ENSG00000102780
ENSG00000102837
ENSG00000102924
ENSG00000103121
ENSG00000103994
ENSG00000104324
ENSG00000105829
ENSG00000106804
ENSG00000107105
ENSG00000107745
ENSG00000108468
ENSG00000109762
ENSG00000110880
ENSG00000111832
ENSG00000111877
ENSG00000112280
ENSG00000112337
ENSG00000112769
ENSG00000112964
ENSG00000113296
ENSG00000113583
ENSG00000113966
ENSG00000114054
ENSG00000114209
ENSG00000114442
ENSG00000115392
ENSG00000115404
ENSG00000115808
ENSG00000115825
ENSG00000115935
ENSG00000115942
ENSG00000116005
ENSG00000116690
ENSG00000117505
ENSG00000118432
ENSG00000118557
ENSG00000119041
ENSG00000121579
ENSG00000121634
ENSG00000122033
ENSG00000122477
ENSG00000122557
ENSG00000122786
ENSG00000123094
ENSG00000123297
ENSG00000123636
ENSG00000124019
ENSG00000124786
ENSG00000125482
ENSG00000125633
ENSG00000125844
ENSG00000125845
ENSG00000125848
ENSG00000125851
ENSG00000126860
ENSG00000126861
ENSG00000126945
ENSG00000127083
ENSG00000127955
ENSG00000128595
ENSG00000129351
ENSG00000132952
ENSG00000133110
ENSG00000133657
ENSG00000133858
ENSG00000134115
ENSG00000134121
ENSG00000134539
ENSG00000134852
ENSG00000135046
ENSG00000135124
ENSG00000135164
ENSG00000135218
ENSG00000135222
ENSG00000135378
ENSG00000136114
ENSG00000136603
ENSG00000136824
ENSG00000138207
ENSG00000138379
ENSG00000138386
ENSG00000138395
ENS


>AAATTT - PAM10
ENSG00000006071
ENSG00000030304
ENSG00000033030
ENSG00000033867
ENSG00000037749
ENSG00000048740
ENSG00000064835
ENSG00000074771
ENSG00000082146
ENSG00000083312
ENSG00000085491
ENSG00000086991
ENSG00000101146
ENSG00000101849
ENSG00000104321
ENSG00000104732
ENSG00000106460
ENSG00000106511
ENSG00000106809
ENSG00000109084
ENSG00000109339
ENSG00000109927
ENSG00000110675
ENSG00000111817
ENSG00000111879
ENSG00000111911
ENSG00000113712
ENSG00000114514
ENSG00000114802
ENSG00000116698
ENSG00000117620
ENSG00000118260
ENSG00000118946
ENSG00000119616
ENSG00000121067
ENSG00000122557
ENSG00000123179
ENSG00000123700
ENSG00000125385
ENSG00000126804
ENSG00000128585
ENSG00000128791
ENSG00000130224
ENSG00000130234
ENSG00000132185
ENSG00000132424
ENSG00000132846
ENSG00000133637
ENSG00000134146
ENSG00000135218
ENSG00000135547
ENSG00000135900
ENSG00000136546
ENSG00000136682
ENSG00000137513
ENSG00000137764
ENSG00000138379
ENSG00000138653
ENSG00000139132
ENSG00000139133
ENSG00000139155
ENSG00000139209
ENSG00000139679
ENSG00000139793
ENSG00000140030
ENSG00000140506
ENSG00000141027
ENSG00000143771
ENSG00000145335
ENSG00000145623
ENSG00000145868
ENSG00000146242
ENSG00000146399
ENSG00000146469
ENSG00000147246
ENSG00000147421
ENSG00000147434
ENSG00000147894
ENSG00000147996
ENSG00000148943
ENSG00000152207
ENSG00000152620
ENSG00000152683
ENSG00000153446
ENSG00000153774
ENSG00000153914
ENSG00000154582
ENSG00000154645
ENSG00000155545
ENSG00000155636
ENSG00000155659
ENSG00000155761
ENSG00000156284
ENSG00000156304
ENSG00000156875
ENSG00000157556
ENSG00000162607
ENSG00000162927
ENSG00000162971
ENSG00000162999
ENSG00000163606
ENSG00000163746
ENSG00000164032
ENSG00000164056
ENSG00000164129
ENSG00000164180
ENSG00000164645
ENSG00000165219
ENSG00000165392
ENSG00000165704
ENSG00000165807
ENSG00000166225
ENSG00000166575
ENSG00000166819
ENSG00000167617
ENSG00000168126
ENSG00000168131
ENSG00000168137
ENSG00000168288
ENSG00000169032
ENSG00000169255
ENSG00000171204
ENSG00000171967
ENSG00000172522
ENSG00000172728
ENSG00000173085
ENSG00000173114
EN


>AACAACG - PAM1
ENSG00000010932
ENSG00000035681
ENSG00000065243
ENSG00000100483
ENSG00000104635
ENSG00000104973
ENSG00000105323
ENSG00000110319
ENSG00000111907
ENSG00000128683
ENSG00000129292
ENSG00000130150
ENSG00000130559
ENSG00000130921
ENSG00000134216
ENSG00000134318
ENSG00000135272
ENSG00000139767
ENSG00000143252
ENSG00000152465
ENSG00000152904
ENSG00000157502
ENSG00000159495
ENSG00000161914
ENSG00000162598
ENSG00000163501
ENSG00000164292
ENSG00000164406
ENSG00000165527
ENSG00000165874
ENSG00000166961
ENSG00000167967
ENSG00000168028
ENSG00000168605
ENSG00000170498
ENSG00000172602
ENSG00000174844
ENSG00000176248
ENSG00000179152
ENSG00000179528
ENSG00000183808
ENSG00000184445
ENSG00000184670


>AACCA - PAM1
ENSG00000005471
ENSG00000006695
ENSG00000010803
ENSG00000023839
ENSG00000033327
ENSG00000035664
ENSG00000037749
ENSG00000050748
ENSG00000066933
ENSG00000074729
ENSG00000077274
ENSG00000077522
ENSG00000083307
ENSG00000085433
ENSG00000088305
ENSG00000090372
ENSG00000099284
ENSG00000101384
ENSG00000101417
ENSG00000102962
ENSG00000108590
ENSG00000110497
ENSG00000111667
ENSG00000111817
ENSG00000113648
ENSG00000115414
ENSG00000116882
ENSG00000116990
ENSG00000118849
ENSG00000119684
ENSG00000119713
ENSG00000120910
ENSG00000121104
ENSG00000130338
ENSG00000130649
ENSG00000132170
ENSG00000136710
ENSG00000140030
ENSG00000140326
ENSG00000144283
ENSG00000144400
ENSG00000150312
ENSG00000151491
ENSG00000156222
ENSG00000159082
ENSG00000160401
ENSG00000161973
ENSG00000162600
ENSG00000163346
ENSG00000163534
ENSG00000163599
ENSG00000163600
ENSG00000163701
ENSG00000163728
ENSG00000164756
ENSG00000165061
ENSG00000165568
ENSG00000165650
ENSG00000166069
ENSG00000166579
ENSG00000168301
ENSG00000168575
ENSG00000168610
ENSG00000168807
ENSG00000169679
ENSG00000170099
ENSG00000171564
ENSG00000174579
ENSG00000180318
ENSG00000180909
ENSG00000183869
ENSG00000184788
ENSG00000185133
ENSG00000185518
ENSG00000185551


>AACCGCC - PAM1
ENSG00000006634
ENSG00000008277
ENSG00000038358
ENSG00000060138
ENSG00000068912
ENSG00000089820
ENSG00000090621
ENSG00000090889
ENSG00000097021
ENSG00000099381
ENSG00000100284
ENSG00000101188
ENSG00000101210
ENSG00000101457
ENSG00000102109
ENSG00000110619
ENSG00000111247
ENSG00000115325
ENSG00000116906
ENSG00000117500
ENSG00000119686
ENSG00000120948
ENSG00000122038
ENSG00000125484
ENSG00000125835
ENSG00000130175
ENSG00000134690
ENSG00000137383
ENSG00000140181
ENSG00000141371
ENSG00000142945
ENSG00000144744
ENSG00000145675
ENSG00000149503
ENSG00000150779
ENSG00000155755
ENSG00000160049
ENSG00000163792
ENSG00000163950
ENSG00000166004
ENSG00000166143
ENSG00000167283
ENSG00000169021
ENSG00000169797
ENSG00000174931
ENSG00000175283
ENSG00000176248
ENSG00000176532
ENSG00000177700
ENSG00000177733
ENSG00000180229
ENSG00000182010
ENSG00000182394
ENSG00000184732
ENSG00000184867


>AACCTAAG - PAM1
ENSG00000021574
ENSG00000069275
ENSG00000083750
ENSG00000084652
ENSG00000088986
ENSG00000090372
ENSG00000091436
ENSG00000101558
ENSG00000111716
ENSG00000116874
ENSG00000118432
ENSG00000119673
ENSG00000122335
ENSG00000130687
ENSG00000132394
ENSG00000133794
ENSG00000134014
ENSG00000135749
ENSG00000138063
ENSG00000140157
ENSG00000140943
ENSG00000156259
ENSG00000159399
ENSG00000163714
ENSG00000164051
ENSG00000164180
ENSG00000166529
ENSG00000168743
ENSG00000169618
ENSG00000170634
ENSG00000171489
ENSG00000174796


>AACGACT - PAM1
ENSG00000034053
ENSG00000043462
ENSG00000051825
ENSG00000062282
ENSG00000067167
ENSG00000075651
ENSG00000083168
ENSG00000085433
ENSG00000090273
ENSG00000090530
ENSG00000100419
ENSG00000101079
ENSG00000103175
ENSG00000108559
ENSG00000124235
ENSG00000127311
ENSG00000130309
ENSG00000134910
ENSG00000137142
ENSG00000137266
ENSG00000140009
ENSG00000143569
ENSG00000148082
ENSG00000154310
ENSG00000156411
ENSG00000158864
ENSG00000162809
ENSG00000163930
ENSG00000164751
ENSG00000166648
ENSG00000168452
ENSG00000171611
ENSG00000175166
ENSG00000185169
ENSG00000185958


>AACGG - PAM10
ENSG00000003509
ENSG00000008196
ENSG00000010318
ENSG00000011478
ENSG00000013275
ENSG00000032742
ENSG00000043355
ENSG00000056661
ENSG00000064652
ENSG00000067704
ENSG00000072501
ENSG00000072571
ENSG00000075399
ENSG00000081853
ENSG00000090061
ENSG00000090889
ENSG00000095321
ENSG00000100124
ENSG00000100360
ENSG00000100425
ENSG00000100811
ENSG00000101391
ENSG00000102144
ENSG00000104450
ENSG00000104856
ENSG00000106244
ENSG00000106638
ENSG00000108106
ENSG00000108278
ENSG00000108469
ENSG00000109099
ENSG00000110011
ENSG00000111087
ENSG00000112511
ENSG00000116017
ENSG00000116586
ENSG00000117505
ENSG00000119414
ENSG00000121207
ENSG00000122299
ENSG00000124313
ENSG00000124356
ENSG00000124562
ENSG00000125352
ENSG00000125741
ENSG00000126759
ENSG00000129152
ENSG00000130270
ENSG00000130724
ENSG00000132603
ENSG00000133835
ENSG00000135148
ENSG00000136448
ENSG00000138442
ENSG00000138606
ENSG00000139697
ENSG00000141744
ENSG00000142319
ENSG00000143543
ENSG00000143847
ENSG00000144028
ENSG00000145220
ENSG00000146729
ENSG00000147274
ENSG00000148229
ENSG00000153487
ENSG00000155368
ENSG00000155868
ENSG00000158106
ENSG00000158545
ENSG00000158850
ENSG00000162344
ENSG00000163623
ENSG00000164087
ENSG00000164182
ENSG00000164746
ENSG00000164877
ENSG00000165119
ENSG00000165271
ENSG00000166037
ENSG00000166822
ENSG00000166987
ENSG00000167258
ENSG00000167642
ENSG00000167671
ENSG00000167674
ENSG00000167986
ENSG00000168434
ENSG00000169639
ENSG00000170037
ENSG00000171448
ENSG00000172336
ENSG00000173559
ENSG00000174775
ENSG00000177294
ENSG00000177733
ENSG00000179218
ENSG00000179941
ENSG00000181222
ENSG00000183762
ENSG00000184986
ENSG00000185156
ENSG00000185170
ENSG00000185569


>AACTACTC - PAM10
ENSG00000004468
ENSG00000055147
ENSG00000100519
ENSG00000104833
ENSG00000111704
ENSG00000113893
ENSG00000128617
ENSG00000132002
ENSG00000137092
ENSG00000143479
ENSG00000145734
ENSG00000148615
ENSG00000150593
ENSG00000151229
ENSG00000151456
ENSG00000151458
ENSG00000160570
ENSG00000160741
ENSG00000161642
ENSG00000166961
ENSG00000168434
ENSG00000169385
ENSG00000169397
ENSG00000175336
ENSG00000181552
ENSG00000181784
ENSG00000182796
ENSG00000185421
ENSG00000185480


>AACTG - PAM10
ENSG00000005486
ENSG00000006695
ENSG00000011304
ENSG00000023287
ENSG00000031003
ENSG00000035687
ENSG00000051825
ENSG00000066926
ENSG00000074410
ENSG00000088836
ENSG00000089682
ENSG00000089737
ENSG00000092964
ENSG00000099866
ENSG00000100280
ENSG00000100567
ENSG00000100625
ENSG00000102287
ENSG00000103405
ENSG00000103966
ENSG00000104671
ENSG00000108064
ENSG00000109046
ENSG00000111752
ENSG00000112414
ENSG00000113569
ENSG00000114802
ENSG00000115808
ENSG00000115850
ENSG00000115904
ENSG00000116574
ENSG00000118513
ENSG00000120215
ENSG00000120690
ENSG00000125703
ENSG00000125818
ENSG00000125952
ENSG00000126653
ENSG00000127022
ENSG00000128918
ENSG00000129625
ENSG00000130045
ENSG00000130988
ENSG00000133028
ENSG00000134910
ENSG00000135372
ENSG00000136141
ENSG00000136478
ENSG00000138303
ENSG00000138768
ENSG00000140396
ENSG00000141657
ENSG00000143207
ENSG00000143552
ENSG00000145287
ENSG00000145388
ENSG00000146743
ENSG00000147434
ENSG00000147526
ENSG00000149100
ENSG00000151418
ENSG00000151989
ENSG00000153802
ENSG00000153922
ENSG00000154814
ENSG00000154972
ENSG00000155096
ENSG00000155115
ENSG00000155574
ENSG00000155721
ENSG00000156222
ENSG00000156298
ENSG00000157064
ENSG00000158079
ENSG00000160298
ENSG00000163626
ENSG00000163800
ENSG00000168264
ENSG00000168421
ENSG00000171522
ENSG00000172399
ENSG00000172901
ENSG00000173612
ENSG00000175189
ENSG00000175826
ENSG00000176597
ENSG00000179988
ENSG00000181784
ENSG00000183266
ENSG00000184225
ENSG00000184631


>AAGAAATT - PAM10
ENSG00000048991
ENSG00000064115
ENSG00000083457
ENSG00000101181
ENSG00000101452
ENSG00000104321
ENSG00000108587
ENSG00000109861
ENSG00000111371
ENSG00000112210
ENSG00000119242
ENSG00000123545
ENSG00000124455
ENSG00000124523
ENSG00000129295
ENSG00000132406
ENSG00000133302
ENSG00000138449
ENSG00000138688
ENSG00000138768
ENSG00000139151
ENSG00000140968
ENSG00000147421
ENSG00000151468
ENSG00000155761
ENSG00000157326
ENSG00000158161
ENSG00000163491
ENSG00000164754
ENSG00000169139
ENSG00000169764
ENSG00000170615
ENSG00000170786
ENSG00000171243
ENSG00000173114
ENSG00000173905
ENSG00000176537
ENSG00000179958
ENSG00000182263
ENSG00000183762
ENSG00000184292


>AAGAGCC - PAM1
ENSG00000006062
ENSG00000063244
ENSG00000079805
ENSG00000095951
ENSG00000100246
ENSG00000100299
ENSG00000101079
ENSG00000101204
ENSG00000107874
ENSG00000117472
ENSG00000120162
ENSG00000124529
ENSG00000124642
ENSG00000124693
ENSG00000125637
ENSG00000125977
ENSG00000126453
ENSG00000128310
ENSG00000134259
ENSG00000135587
ENSG00000158340
ENSG00000158815
ENSG00000158927
ENSG00000160282
ENSG00000162931
ENSG00000165835
ENSG00000166483
ENSG00000168274
ENSG00000168278
ENSG00000180596
ENSG00000181203
ENSG00000182278
ENSG00000182958
ENSG00000184113
ENSG00000184260
ENSG00000184368


>AAGAGCCT - PAM1
ENSG00000039600
ENSG00000095951
ENSG00000100299
ENSG00000101782
ENSG00000103510
ENSG00000105559
ENSG00000112237
ENSG00000118564
ENSG00000124529
ENSG00000124642
ENSG00000124693
ENSG00000125977
ENSG00000146047
ENSG00000155100
ENSG00000158340
ENSG00000161896
ENSG00000162931
ENSG00000166333
ENSG00000168274
ENSG00000168278
ENSG00000175463
ENSG00000180596
ENSG00000180974
ENSG00000181203
ENSG00000182278
ENSG00000182958
ENSG00000184260


>AAGAGCCT - PAM10
ENSG00000039600
ENSG00000074410
ENSG00000080854
ENSG00000095951
ENSG00000100299
ENSG00000104237
ENSG00000112116
ENSG00000117602
ENSG00000119771
ENSG00000124529
ENSG00000124642
ENSG00000124693
ENSG00000131401
ENSG00000132694
ENSG00000133069
ENSG00000134802
ENSG00000135736
ENSG00000136574
ENSG00000146047
ENSG00000154429
ENSG00000158815
ENSG00000161896
ENSG00000162511
ENSG00000162931
ENSG00000164182
ENSG00000166333
ENSG00000171620
ENSG00000175463
ENSG00000180596
ENSG00000181203
ENSG00000182278
ENSG00000182958
ENSG00000184357


>AAGAGGCC - PAM1
ENSG00000054277
ENSG00000074071
ENSG00000076706
ENSG00000083845
ENSG00000100150
ENSG00000101981
ENSG00000102076
ENSG00000103042
ENSG00000103227
ENSG00000105875
ENSG00000108759
ENSG00000110244
ENSG00000125903
ENSG00000140416
ENSG00000141499
ENSG00000147380
ENSG00000160401
ENSG00000163517
ENSG00000164076
ENSG00000166160
ENSG00000167772
ENSG00000170689
ENSG00000175793
ENSG00000180370
ENSG00000181781
ENSG00000182968
ENSG00000183396


>AAGCGGA - PAM1
ENSG00000000419
ENSG00000025772
ENSG00000028310
ENSG00000080608
ENSG00000080839
ENSG00000089195
ENSG00000090889
ENSG00000094661
ENSG00000100442
ENSG00000101473
ENSG00000102887
ENSG00000104859
ENSG00000105401
ENSG00000108107
ENSG00000111725
ENSG00000111775
ENSG00000112498
ENSG00000113643
ENSG00000114383
ENSG00000114902
ENSG00000118564
ENSG00000119705
ENSG00000120438
ENSG00000124091
ENSG00000124587
ENSG00000125734
ENSG00000126267
ENSG00000130724
ENSG00000131370
ENSG00000131779
ENSG00000137154
ENSG00000137414
ENSG00000139637
ENSG00000140931
ENSG00000141510
ENSG00000142676
ENSG00000143590
ENSG00000146826
ENSG00000147687
ENSG00000148606
ENSG00000149743
ENSG00000150781
ENSG00000156482
ENSG00000157897
ENSG00000159377
ENSG00000159459
ENSG00000161544
ENSG00000161558
ENSG00000162191
ENSG00000164532
ENSG00000165282
ENSG00000165688
ENSG00000166037
ENSG00000166337
ENSG00000166803
ENSG00000167113
ENSG00000167785
ENSG00000168231
ENSG00000169612
ENSG00000169976
ENSG00000174628
ENSG00000175334
ENSG00000176773
ENSG00000177700
ENSG00000177954
ENSG00000179162
ENSG00000180425
ENSG00000182827
ENSG00000183658
ENSG00000183946
ENSG00000184703
ENSG00000185298
ENSG00000185359


>AAGGA - PAM1
ENSG00000004961
ENSG00000006042
ENSG00000007216
ENSG00000047056
ENSG00000071082
ENSG00000094661
ENSG00000095756
ENSG00000101265
ENSG00000102349
ENSG00000103490
ENSG00000105851
ENSG00000111879
ENSG00000113140
ENSG00000113161
ENSG00000118257
ENSG00000121879
ENSG00000122786
ENSG00000126368
ENSG00000126767
ENSG00000128872
ENSG00000130182
ENSG00000131471
ENSG00000133808
ENSG00000134762
ENSG00000135211
ENSG00000135406
ENSG00000138246
ENSG00000140395
ENSG00000148677
ENSG00000149577
ENSG00000150086
ENSG00000154227
ENSG00000155903
ENSG00000164341
ENSG00000164530
ENSG00000164612
ENSG00000164919
ENSG00000165125
ENSG00000165682
ENSG00000166523
ENSG00000168014
ENSG00000168477
ENSG00000169032
ENSG00000169087
ENSG00000170214
ENSG00000171120
ENSG00000171786
ENSG00000172247
ENSG00000172531
ENSG00000175078
ENSG00000175538
ENSG00000175906
ENSG00000176029
ENSG00000178602
ENSG00000181013
ENSG00000182064
ENSG00000183496
ENSG00000183672
ENSG00000183886
ENSG00000185262


>AAGGCTC - PAM1
ENSG00000005102
ENSG00000039068
ENSG00000062524
ENSG00000068079
ENSG00000076864
ENSG00000088038
ENSG00000099999
ENSG00000105364
ENSG00000108448
ENSG00000111975
ENSG00000112297
ENSG00000120738
ENSG00000123338
ENSG00000123689
ENSG00000124529
ENSG00000124642
ENSG00000124693
ENSG00000124783
ENSG00000131495
ENSG00000131686
ENSG00000141750
ENSG00000143314
ENSG00000144791
ENSG00000149294
ENSG00000151065
ENSG00000157150
ENSG00000158340
ENSG00000160808
ENSG00000161955
ENSG00000162931
ENSG00000166233
ENSG00000166348
ENSG00000166913
ENSG00000168274
ENSG00000168278
ENSG00000175591
ENSG00000180596
ENSG00000181203
ENSG00000182278
ENSG00000182958
ENSG00000184260
ENSG00000184508


>AAGGCTCT - PAM1
ENSG00000005102
ENSG00000022567
ENSG00000039600
ENSG00000073598
ENSG00000088926
ENSG00000100209
ENSG00000101782
ENSG00000104518
ENSG00000105323
ENSG00000112237
ENSG00000116586
ENSG00000118564
ENSG00000123338
ENSG00000123689
ENSG00000124529
ENSG00000124642
ENSG00000124693
ENSG00000124783
ENSG00000136802
ENSG00000137133
ENSG00000141965
ENSG00000143374
ENSG00000145741
ENSG00000146047
ENSG00000157150
ENSG00000158340
ENSG00000162931
ENSG00000163467
ENSG00000166147
ENSG00000168274
ENSG00000168278
ENSG00000173988
ENSG00000180596
ENSG00000180974
ENSG00000181203
ENSG00000182278
ENSG00000182958
ENSG00000184260


>AAGGCTCT - PAM10
ENSG00000005102
ENSG00000006704
ENSG00000039600
ENSG00000073598
ENSG00000111218
ENSG00000111985
ENSG00000112116
ENSG00000124529
ENSG00000124642
ENSG00000124693
ENSG00000132694
ENSG00000132793
ENSG00000134595
ENSG00000137869
ENSG00000142871
ENSG00000144136
ENSG00000146047
ENSG00000148019
ENSG00000152954
ENSG00000154217
ENSG00000154429
ENSG00000157150
ENSG00000162144
ENSG00000162878
ENSG00000162931
ENSG00000166090
ENSG00000166634
ENSG00000175847
ENSG00000178982
ENSG00000180596
ENSG00000181203
ENSG00000182278
ENSG00000182580
ENSG00000182958
ENSG00000184357
ENSG00000185187
ENSG00000185358


>AAGTGC - PAM1
ENSG00000005961
ENSG00000006042
ENSG00000010278
ENSG00000015285
ENSG00000020256
ENSG00000022840
ENSG00000038002
ENSG00000047597
ENSG00000061987
ENSG00000081307
ENSG00000086712
ENSG00000100603
ENSG00000100626
ENSG00000100632
ENSG00000102891
ENSG00000104660
ENSG00000107651
ENSG00000108654
ENSG00000112029
ENSG00000112394
ENSG00000113615
ENSG00000114354
ENSG00000116918
ENSG00000122035
ENSG00000124235
ENSG00000126878
ENSG00000129048
ENSG00000130821
ENSG00000136875
ENSG00000138758
ENSG00000144648
ENSG00000152700
ENSG00000153071
ENSG00000154845
ENSG00000158402
ENSG00000160460
ENSG00000164548
ENSG00000165983
ENSG00000168807
ENSG00000177576
ENSG00000179361
ENSG00000182972


>AAGTTGC - PAM1
ENSG00000011143
ENSG00000013016
ENSG00000056487
ENSG00000096968
ENSG00000101191
ENSG00000102897
ENSG00000104324
ENSG00000106141
ENSG00000107672
ENSG00000108518
ENSG00000108826
ENSG00000111880
ENSG00000113013
ENSG00000113580
ENSG00000124731
ENSG00000129187
ENSG00000151475
ENSG00000151729
ENSG00000152192
ENSG00000155784
ENSG00000156057
ENSG00000159199
ENSG00000160113
ENSG00000166998
ENSG00000169598
ENSG00000170775
ENSG00000171310
ENSG00000171722
ENSG00000171956
ENSG00000176773
ENSG00000178694
ENSG00000182626
ENSG00000183955
ENSG00000184302
ENSG00000185436


>AAGTTGG - PAM1
ENSG00000071082
ENSG00000100836
ENSG00000107263
ENSG00000112309
ENSG00000113161
ENSG00000115275
ENSG00000123572
ENSG00000125844
ENSG00000126067
ENSG00000134138
ENSG00000135480
ENSG00000136574
ENSG00000138675
ENSG00000140505
ENSG00000146463
ENSG00000147571
ENSG00000151379
ENSG00000154611
ENSG00000155366
ENSG00000155886
ENSG00000157556
ENSG00000164050
ENSG00000165359
ENSG00000165795
ENSG00000167584
ENSG00000170791
ENSG00000170917
ENSG00000173814
ENSG00000177606
ENSG00000178662
ENSG00000183801
ENSG00000184675


>AATAAA - PAM10
ENSG00000004468
ENSG00000004846
ENSG00000004948
ENSG00000005889
ENSG00000009307
ENSG00000010818
ENSG00000016602
ENSG00000021826
ENSG00000025156
ENSG00000029363
ENSG00000034677
ENSG00000035720
ENSG00000036549
ENSG00000038274
ENSG00000038877
ENSG00000049130
ENSG00000050030
ENSG00000056586
ENSG00000057663
ENSG00000060138
ENSG00000061794
ENSG00000064309
ENSG00000064989
ENSG00000065243
ENSG00000068781
ENSG00000072803
ENSG00000073734
ENSG00000074603
ENSG00000074803
ENSG00000078070
ENSG00000078579
ENSG00000078589
ENSG00000081026
ENSG00000081327
ENSG00000081435
ENSG00000082146
ENSG00000082781
ENSG00000085276
ENSG00000087502
ENSG00000088179
ENSG00000090316
ENSG00000091009
ENSG00000091127
ENSG00000091181
ENSG00000093167
ENSG00000094975
ENSG00000100478
ENSG00000100604
ENSG00000100749
ENSG00000101463
ENSG00000102010
ENSG00000102390
ENSG00000102445
ENSG00000104432
ENSG00000104435
ENSG00000104671
ENSG00000104679
ENSG00000104722
ENSG00000105974
ENSG00000106459
ENSG00000108799
ENSG00000108800
ENSG00000109205
ENSG00000109670
ENSG00000109861
ENSG00000110315
ENSG00000110319
ENSG00000110422
ENSG00000111261
ENSG00000111554
ENSG00000112031
ENSG00000112394
ENSG00000112448
ENSG00000113161
ENSG00000113532
ENSG00000113667
ENSG00000113916
ENSG00000113966
ENSG00000114126
ENSG00000114363
ENSG00000115207
ENSG00000115263
ENSG00000115825
ENSG00000116698
ENSG00000116703
ENSG00000117020
ENSG00000117152
ENSG00000117523
ENSG00000118231
ENSG00000118263
ENSG00000118298
ENSG00000118526
ENSG00000118961
ENSG00000119397
ENSG00000119725
ENSG00000120594
ENSG00000121005
ENSG00000121361
ENSG00000122145
ENSG00000122432
ENSG00000122565
ENSG00000122965
ENSG00000124092
ENSG00000124211
ENSG00000124795
ENSG00000124827
ENSG00000126542
ENSG00000126773
ENSG00000126804
ENSG00000127074
ENSG00000127356
ENSG00000128573
ENSG00000130734
ENSG00000131373
ENSG00000132170
ENSG00000132429
ENSG00000132623
ENSG00000132716
ENSG00000133138
ENSG00000133398
ENSG00000133637
ENSG00000133657
ENSG00000134121
ENSG00000134317
ENSG00000134533
ENSG00000134765
ENSG00000135090
EN


>AATAC - PAM1
ENSG00000005100
ENSG00000006059
ENSG00000016082
ENSG00000017213
ENSG00000024862
ENSG00000043093
ENSG00000049192
ENSG00000062716
ENSG00000068366
ENSG00000072694
ENSG00000076258
ENSG00000077232
ENSG00000077380
ENSG00000078304
ENSG00000079102
ENSG00000079387
ENSG00000081189
ENSG00000083896
ENSG00000087997
ENSG00000091482
ENSG00000092036
ENSG00000092850
ENSG00000100629
ENSG00000100897
ENSG00000101944
ENSG00000104267
ENSG00000110497
ENSG00000112175
ENSG00000112182
ENSG00000113532
ENSG00000114442
ENSG00000117586
ENSG00000121957
ENSG00000122547
ENSG00000126010
ENSG00000127920
ENSG00000128654
ENSG00000128989
ENSG00000130073
ENSG00000132464
ENSG00000134588
ENSG00000134602
ENSG00000135187
ENSG00000136824
ENSG00000138063
ENSG00000138182
ENSG00000138614
ENSG00000138640
ENSG00000139697
ENSG00000144867
ENSG00000145087
ENSG00000145439
ENSG00000145730
ENSG00000146263
ENSG00000147592
ENSG00000149289
ENSG00000150086
ENSG00000150337
ENSG00000151687
ENSG00000152503
ENSG00000152779
ENSG00000153234
ENSG00000153767
ENSG00000154040
ENSG00000155016
ENSG00000155624
ENSG00000156650
ENSG00000161888
ENSG00000163558
ENSG00000163669
ENSG00000164128
ENSG00000164793
ENSG00000165609
ENSG00000168348
ENSG00000169596
ENSG00000170235
ENSG00000170852
ENSG00000171365
ENSG00000172572
ENSG00000175175
ENSG00000175216
ENSG00000175874
ENSG00000177752
ENSG00000178125
ENSG00000179456
ENSG00000180537
ENSG00000181690
ENSG00000181778
ENSG00000181867
ENSG00000183103
ENSG00000184586
ENSG00000185753


>AATAC - PAM10
ENSG00000008086
ENSG00000012223
ENSG00000025156
ENSG00000028116
ENSG00000038102
ENSG00000039537
ENSG00000040275
ENSG00000043093
ENSG00000047056
ENSG00000056586
ENSG00000059622
ENSG00000059758
ENSG00000061794
ENSG00000062716
ENSG00000068366
ENSG00000071243
ENSG00000077232
ENSG00000077380
ENSG00000078018
ENSG00000078304
ENSG00000078579
ENSG00000079557
ENSG00000080166
ENSG00000081327
ENSG00000083544
ENSG00000083782
ENSG00000083799
ENSG00000083896
ENSG00000087997
ENSG00000088930
ENSG00000091664
ENSG00000100372
ENSG00000100629
ENSG00000100697
ENSG00000101871
ENSG00000101898
ENSG00000101966
ENSG00000102805
ENSG00000103405
ENSG00000104205
ENSG00000104435
ENSG00000104442
ENSG00000105976
ENSG00000106355
ENSG00000106541
ENSG00000107186
ENSG00000109046
ENSG00000109332
ENSG00000109670
ENSG00000111247
ENSG00000111879
ENSG00000111892
ENSG00000111911
ENSG00000112144
ENSG00000112232
ENSG00000112448
ENSG00000112739
ENSG00000113013
ENSG00000115170
ENSG00000115474
ENSG00000116141
ENSG00000116406
ENSG00000116774
ENSG00000117569
ENSG00000118260
ENSG00000118508
ENSG00000118946
ENSG00000119707
ENSG00000120685
ENSG00000121621
ENSG00000123545
ENSG00000124486
ENSG00000124546
ENSG00000125629
ENSG00000125834
ENSG00000127074
ENSG00000127920
ENSG00000127928
ENSG00000128989
ENSG00000129292
ENSG00000131263
ENSG00000132436
ENSG00000133636
ENSG00000133637
ENSG00000134255
ENSG00000134533
ENSG00000134769
ENSG00000135315
ENSG00000135766
ENSG00000136169
ENSG00000136338
ENSG00000136451
ENSG00000136631
ENSG00000136824
ENSG00000136839
ENSG00000136935
ENSG00000137802
ENSG00000137947
ENSG00000138063
ENSG00000138246
ENSG00000138434
ENSG00000138483
ENSG00000138594
ENSG00000138604
ENSG00000138741
ENSG00000138802
ENSG00000139679
ENSG00000139697
ENSG00000140153
ENSG00000140197
ENSG00000140386
ENSG00000140563
ENSG00000141338
ENSG00000141664
ENSG00000143353
ENSG00000143442
ENSG00000143457
ENSG00000144182
ENSG00000144357
ENSG00000144867
ENSG00000145416
ENSG00000145730
ENSG00000145736
ENSG00000147592
ENSG00000148123
ENSG00000148541
ENSG00000148950
ENS


>AATAG - PAM1
ENSG00000011376
ENSG00000015479
ENSG00000022267
ENSG00000041982
ENSG00000056213
ENSG00000067334
ENSG00000071243
ENSG00000074771
ENSG00000074803
ENSG00000079557
ENSG00000080298
ENSG00000080561
ENSG00000082805
ENSG00000083782
ENSG00000092850
ENSG00000100629
ENSG00000104732
ENSG00000105781
ENSG00000106141
ENSG00000106236
ENSG00000111816
ENSG00000112186
ENSG00000113805
ENSG00000114948
ENSG00000115271
ENSG00000116260
ENSG00000117133
ENSG00000118231
ENSG00000119682
ENSG00000120837
ENSG00000121005
ENSG00000121988
ENSG00000123901
ENSG00000129675
ENSG00000132623
ENSG00000133422
ENSG00000134049
ENSG00000134259
ENSG00000134588
ENSG00000137270
ENSG00000137692
ENSG00000137722
ENSG00000138381
ENSG00000139330
ENSG00000140287
ENSG00000144468
ENSG00000145431
ENSG00000149212
ENSG00000150637
ENSG00000156076
ENSG00000159708
ENSG00000162688
ENSG00000162692
ENSG00000163377
ENSG00000163644
ENSG00000163814
ENSG00000164190
ENSG00000164252
ENSG00000164334
ENSG00000164850
ENSG00000165561
ENSG00000165621
ENSG00000166211
ENSG00000166343
ENSG00000169402
ENSG00000169594
ENSG00000169989
ENSG00000170044
ENSG00000170634
ENSG00000170775
ENSG00000171100
ENSG00000171657
ENSG00000171659
ENSG00000171860
ENSG00000175697
ENSG00000176160
ENSG00000178443
ENSG00000179021
ENSG00000180828
ENSG00000181072
ENSG00000181751
ENSG00000182894
ENSG00000183378
ENSG00000183475
ENSG00000183520
ENSG00000183819
ENSG00000185313


>AATCA - PAM1
ENSG00000011052
ENSG00000021826
ENSG00000036473
ENSG00000039537
ENSG00000057103
ENSG00000074771
ENSG00000076242
ENSG00000079257
ENSG00000080298
ENSG00000083457
ENSG00000088854
ENSG00000088926
ENSG00000095465
ENSG00000101842
ENSG00000101890
ENSG00000102081
ENSG00000105954
ENSG00000105976
ENSG00000106541
ENSG00000111554
ENSG00000112346
ENSG00000113411
ENSG00000115421
ENSG00000115847
ENSG00000115896
ENSG00000116406
ENSG00000117461
ENSG00000118491
ENSG00000119396
ENSG00000121361
ENSG00000121871
ENSG00000123496
ENSG00000123700
ENSG00000124429
ENSG00000125703
ENSG00000125813
ENSG00000125848
ENSG00000128641
ENSG00000133858
ENSG00000133965
ENSG00000134602
ENSG00000134802
ENSG00000135333
ENSG00000136110
ENSG00000136161
ENSG00000136379
ENSG00000136935
ENSG00000137707
ENSG00000137814
ENSG00000138483
ENSG00000144212
ENSG00000144400
ENSG00000145794
ENSG00000146469
ENSG00000146655
ENSG00000148701
ENSG00000150361
ENSG00000151577
ENSG00000151779
ENSG00000155761
ENSG00000156463
ENSG00000156650
ENSG00000157093
ENSG00000157890
ENSG00000162598
ENSG00000162604
ENSG00000163067
ENSG00000163161
ENSG00000163757
ENSG00000164220
ENSG00000164749
ENSG00000165069
ENSG00000165730
ENSG00000165985
ENSG00000166199
ENSG00000166628
ENSG00000166974
ENSG00000168229
ENSG00000169554
ENSG00000170235
ENSG00000171951
ENSG00000172667
ENSG00000172680
ENSG00000175548
ENSG00000175748
ENSG00000176065
ENSG00000176567
ENSG00000177272
ENSG00000178795
ENSG00000179813
ENSG00000181634
ENSG00000181858
ENSG00000182209
ENSG00000183059
ENSG00000183096
ENSG00000183378
ENSG00000183413
ENSG00000183644
ENSG00000183690
ENSG00000183722
ENSG00000184384


>AATCA - PAM10
ENSG00000005156
ENSG00000005889
ENSG00000025156
ENSG00000043039
ENSG00000064692
ENSG00000065665
ENSG00000067334
ENSG00000067900
ENSG00000068781
ENSG00000071282
ENSG00000075142
ENSG00000078142
ENSG00000078579
ENSG00000079257
ENSG00000083457
ENSG00000084453
ENSG00000085719
ENSG00000085932
ENSG00000088854
ENSG00000088926
ENSG00000090269
ENSG00000094804
ENSG00000095794
ENSG00000101639
ENSG00000101842
ENSG00000101890
ENSG00000102081
ENSG00000104177
ENSG00000104313
ENSG00000104432
ENSG00000104722
ENSG00000104731
ENSG00000105880
ENSG00000105971
ENSG00000105976
ENSG00000106304
ENSG00000108651
ENSG00000109320
ENSG00000110975
ENSG00000111837
ENSG00000111906
ENSG00000113328
ENSG00000113525
ENSG00000115392
ENSG00000116406
ENSG00000116791
ENSG00000116833
ENSG00000117569
ENSG00000117602
ENSG00000118491
ENSG00000118900
ENSG00000119711
ENSG00000121410
ENSG00000122026
ENSG00000122145
ENSG00000122432
ENSG00000123094
ENSG00000124732
ENSG00000125813
ENSG00000125848
ENSG00000127364
ENSG00000129514
ENSG00000129515
ENSG00000129682
ENSG00000131388
ENSG00000131732
ENSG00000132485
ENSG00000132623
ENSG00000132639
ENSG00000132825
ENSG00000133107
ENSG00000134539
ENSG00000134802
ENSG00000135218
ENSG00000135341
ENSG00000135365
ENSG00000135374
ENSG00000135439
ENSG00000135605
ENSG00000135870
ENSG00000136044
ENSG00000136141
ENSG00000136267
ENSG00000136872
ENSG00000136935
ENSG00000137710
ENSG00000138640
ENSG00000140028
ENSG00000140030
ENSG00000140945
ENSG00000144227
ENSG00000144339
ENSG00000145242
ENSG00000145388
ENSG00000145794
ENSG00000146006
ENSG00000146383
ENSG00000146655
ENSG00000147155
ENSG00000147246
ENSG00000147316
ENSG00000147869
ENSG00000147889
ENSG00000147896
ENSG00000148852
ENSG00000152120
ENSG00000152601
ENSG00000152894
ENSG00000152952
ENSG00000153975
ENSG00000155026
ENSG00000155313
ENSG00000156463
ENSG00000156531
ENSG00000156650
ENSG00000156738
ENSG00000157093
ENSG00000158987
ENSG00000162607
ENSG00000162688
ENSG00000162951
ENSG00000163235
ENSG00000163376
ENSG00000163377
ENSG00000163554
ENSG00000163792
ENSG00000164116
ENS


>AATCCCT - PAM1
ENSG00000006125
ENSG00000010803
ENSG00000048545
ENSG00000058272
ENSG00000072182
ENSG00000092051
ENSG00000099364
ENSG00000100003
ENSG00000102001
ENSG00000102359
ENSG00000103460
ENSG00000104756
ENSG00000106125
ENSG00000108384
ENSG00000108515
ENSG00000114349
ENSG00000114850
ENSG00000116791
ENSG00000116830
ENSG00000119650
ENSG00000119737
ENSG00000124839
ENSG00000135517
ENSG00000141934
ENSG00000143125
ENSG00000144843
ENSG00000148180
ENSG00000157551
ENSG00000160202
ENSG00000168787
ENSG00000171126
ENSG00000172461
ENSG00000176537
ENSG00000178502
ENSG00000183217


>AATCGGC - PAM1
ENSG00000005022
ENSG00000005882
ENSG00000005893
ENSG00000044574
ENSG00000051108
ENSG00000063660
ENSG00000077080
ENSG00000100083
ENSG00000100330
ENSG00000100567
ENSG00000100578
ENSG00000101084
ENSG00000102158
ENSG00000105289
ENSG00000110074
ENSG00000111206
ENSG00000114346
ENSG00000118363
ENSG00000118492
ENSG00000120519
ENSG00000123975
ENSG00000129195
ENSG00000129221
ENSG00000130687
ENSG00000131174
ENSG00000133101
ENSG00000135829
ENSG00000136897
ENSG00000143862
ENSG00000144485
ENSG00000149809
ENSG00000151544
ENSG00000155347
ENSG00000158636
ENSG00000160846
ENSG00000162402
ENSG00000162999
ENSG00000163156
ENSG00000165805
ENSG00000166199
ENSG00000168129
ENSG00000169439
ENSG00000169679
ENSG00000172458
ENSG00000174151
ENSG00000174996
ENSG00000175142
ENSG00000178773
ENSG00000179004
ENSG00000179218
ENSG00000182685
ENSG00000184432
ENSG00000184461
ENSG00000184998


>AATGGC - PAM1
ENSG00000000005
ENSG00000054983
ENSG00000092096
ENSG00000100829
ENSG00000109851
ENSG00000112526
ENSG00000113240
ENSG00000117395
ENSG00000122299
ENSG00000125895
ENSG00000126522
ENSG00000133740
ENSG00000135966
ENSG00000136110
ENSG00000141127
ENSG00000143858
ENSG00000147274
ENSG00000148396
ENSG00000149557
ENSG00000149646
ENSG00000154262
ENSG00000155287
ENSG00000155666
ENSG00000156738
ENSG00000160633
ENSG00000161217
ENSG00000165119
ENSG00000165678
ENSG00000167098
ENSG00000167193
ENSG00000167447
ENSG00000167971
ENSG00000168690
ENSG00000169045
ENSG00000169180
ENSG00000170807
ENSG00000171444
ENSG00000174702
ENSG00000174953
ENSG00000175063
ENSG00000178012
ENSG00000182224
ENSG00000183828
ENSG00000184113
ENSG00000185662
ENSG00000185813


>AATGGCG - PAM1
ENSG00000005812
ENSG00000007376
ENSG00000011243
ENSG00000039600
ENSG00000063601
ENSG00000065000
ENSG00000070785
ENSG00000100201
ENSG00000100632
ENSG00000103051
ENSG00000103472
ENSG00000104904
ENSG00000109606
ENSG00000110711
ENSG00000116133
ENSG00000118564
ENSG00000120948
ENSG00000121390
ENSG00000124783
ENSG00000127418
ENSG00000127586
ENSG00000130254
ENSG00000133142
ENSG00000135164
ENSG00000136699
ENSG00000136950
ENSG00000140367
ENSG00000141519
ENSG00000142541
ENSG00000143858
ENSG00000143919
ENSG00000147274
ENSG00000150781
ENSG00000151500
ENSG00000156853
ENSG00000160633
ENSG00000160679
ENSG00000161547
ENSG00000162613
ENSG00000162735
ENSG00000164548
ENSG00000165119
ENSG00000165704
ENSG00000167193
ENSG00000168273
ENSG00000169045
ENSG00000169372
ENSG00000169564
ENSG00000171109
ENSG00000172890
ENSG00000174231
ENSG00000174953
ENSG00000175573
ENSG00000181163
ENSG00000182874
ENSG00000184867
ENSG00000185813


>AATGGCGG - PAM1
ENSG00000011304
ENSG00000063601
ENSG00000065000
ENSG00000065978
ENSG00000099942
ENSG00000100632
ENSG00000103051
ENSG00000103472
ENSG00000104946
ENSG00000108592
ENSG00000108953
ENSG00000109606
ENSG00000111731
ENSG00000113240
ENSG00000115137
ENSG00000118564
ENSG00000120802
ENSG00000122299
ENSG00000122565
ENSG00000122566
ENSG00000124160
ENSG00000124795
ENSG00000125962
ENSG00000130175
ENSG00000133142
ENSG00000135549
ENSG00000136699
ENSG00000138182
ENSG00000141519
ENSG00000144785
ENSG00000145194
ENSG00000147162
ENSG00000150781
ENSG00000156853
ENSG00000158301
ENSG00000162613
ENSG00000162735
ENSG00000163002
ENSG00000163019
ENSG00000163510
ENSG00000163888
ENSG00000164163
ENSG00000165066
ENSG00000165119
ENSG00000167005
ENSG00000167193
ENSG00000168066
ENSG00000168273
ENSG00000168605
ENSG00000169045
ENSG00000169710
ENSG00000170288
ENSG00000170836
ENSG00000172890
ENSG00000173933
ENSG00000174231
ENSG00000175573
ENSG00000178462
ENSG00000181222
ENSG00000182670
ENSG00000184867
ENSG00000185808
ENSG00000185883


>AATGT - PAM10
ENSG00000000460
ENSG00000001561
ENSG00000001631
ENSG00000003393
ENSG00000006747
ENSG00000011465
ENSG00000013297
ENSG00000022267
ENSG00000028116
ENSG00000033030
ENSG00000034677
ENSG00000047188
ENSG00000049130
ENSG00000049245
ENSG00000053900
ENSG00000057657
ENSG00000062716
ENSG00000064989
ENSG00000067900
ENSG00000068885
ENSG00000069712
ENSG00000073712
ENSG00000074706
ENSG00000075213
ENSG00000076770
ENSG00000078725
ENSG00000079257
ENSG00000079819
ENSG00000081320
ENSG00000083223
ENSG00000088930
ENSG00000091157
ENSG00000091664
ENSG00000095794
ENSG00000101115
ENSG00000101333
ENSG00000101384
ENSG00000101452
ENSG00000101871
ENSG00000101972
ENSG00000102780
ENSG00000103121
ENSG00000103723
ENSG00000104177
ENSG00000104432
ENSG00000105976
ENSG00000106460
ENSG00000107099
ENSG00000107105
ENSG00000109572
ENSG00000110880
ENSG00000111254
ENSG00000111707
ENSG00000111817
ENSG00000111834
ENSG00000111853
ENSG00000112264
ENSG00000112309
ENSG00000112739
ENSG00000112964
ENSG00000114209
ENSG00000114279
ENSG00000114405
ENSG00000115392
ENSG00000115404
ENSG00000115896
ENSG00000116406
ENSG00000116698
ENSG00000116717
ENSG00000116726
ENSG00000116747
ENSG00000119041
ENSG00000119397
ENSG00000119438
ENSG00000119446
ENSG00000119862
ENSG00000121579
ENSG00000122339
ENSG00000122477
ENSG00000122584
ENSG00000123636
ENSG00000124882
ENSG00000125633
ENSG00000126945
ENSG00000127074
ENSG00000127083
ENSG00000127951
ENSG00000127995
ENSG00000129292
ENSG00000133107
ENSG00000133637
ENSG00000133858
ENSG00000134115
ENSG00000134121
ENSG00000134533
ENSG00000134539
ENSG00000134765
ENSG00000134852
ENSG00000135046
ENSG00000135164
ENSG00000135174
ENSG00000135218
ENSG00000135951
ENSG00000135972
ENSG00000135974
ENSG00000136025
ENSG00000136141
ENSG00000136603
ENSG00000136824
ENSG00000138032
ENSG00000138185
ENSG00000138347
ENSG00000138398
ENSG00000138696
ENSG00000138756
ENSG00000138792
ENSG00000138802
ENSG00000139144
ENSG00000139160
ENSG00000139330
ENSG00000139874
ENSG00000140153
ENSG00000141449
ENSG00000142864
ENSG00000142892
ENSG00000143469
ENSG00000143514
ENS


>AATGTTAA - PAM10
ENSG00000008311
ENSG00000012433
ENSG00000041982
ENSG00000079557
ENSG00000090060
ENSG00000091583
ENSG00000101972
ENSG00000102893
ENSG00000114514
ENSG00000116882
ENSG00000121579
ENSG00000125378
ENSG00000127328
ENSG00000127995
ENSG00000128595
ENSG00000134070
ENSG00000135164
ENSG00000135597
ENSG00000135775
ENSG00000136141
ENSG00000136603
ENSG00000137055
ENSG00000138347
ENSG00000138398
ENSG00000139429
ENSG00000144445
ENSG00000144891
ENSG00000147905
ENSG00000148120
ENSG00000150681
ENSG00000152078
ENSG00000152413
ENSG00000154646
ENSG00000156531
ENSG00000159714
ENSG00000160674
ENSG00000161040
ENSG00000164022
ENSG00000168564
ENSG00000168795
ENSG00000169188
ENSG00000169330
ENSG00000170133
ENSG00000170439
ENSG00000173988
ENSG00000181827
ENSG00000182993
ENSG00000185860


>AATGTTG - PAM1
ENSG00000002587
ENSG00000006283
ENSG00000047315
ENSG00000058705
ENSG00000064692
ENSG00000075239
ENSG00000079819
ENSG00000084693
ENSG00000100281
ENSG00000101935
ENSG00000106648
ENSG00000107164
ENSG00000109686
ENSG00000113851
ENSG00000115138
ENSG00000115380
ENSG00000118702
ENSG00000120053
ENSG00000129292
ENSG00000135315
ENSG00000136487
ENSG00000138750
ENSG00000140563
ENSG00000145365
ENSG00000150907
ENSG00000152894
ENSG00000154736
ENSG00000156076
ENSG00000156261
ENSG00000162039
ENSG00000163064
ENSG00000164647
ENSG00000165633
ENSG00000165816
ENSG00000166401
ENSG00000168575
ENSG00000171100
ENSG00000173905
ENSG00000175768
ENSG00000183035
ENSG00000183395


>AATTTCGC - PAM10
ENSG00000004455
ENSG00000004866
ENSG00000007968
ENSG00000013392
ENSG00000077232
ENSG00000079819
ENSG00000094975
ENSG00000106302
ENSG00000107959
ENSG00000108292
ENSG00000108582
ENSG00000119919
ENSG00000123307
ENSG00000135018
ENSG00000139515
ENSG00000142945
ENSG00000146858
ENSG00000152939
ENSG00000153807
ENSG00000153944
ENSG00000154319
ENSG00000162607
ENSG00000162999
ENSG00000163217
ENSG00000163602
ENSG00000169118
ENSG00000176749
ENSG00000178773
ENSG00000179023
ENSG00000181754
ENSG00000182916
ENSG00000183918


>ACAAA - PAM10
ENSG00000006607
ENSG00000008086
ENSG00000011275
ENSG00000011465
ENSG00000017427
ENSG00000021826
ENSG00000023445
ENSG00000026652
ENSG00000028839
ENSG00000036054
ENSG00000038877
ENSG00000047365
ENSG00000048991
ENSG00000056097
ENSG00000058085
ENSG00000059728
ENSG00000061794
ENSG00000062716
ENSG00000069275
ENSG00000069974
ENSG00000074657
ENSG00000074803
ENSG00000078018
ENSG00000078579
ENSG00000080200
ENSG00000082996
ENSG00000085276
ENSG00000092421
ENSG00000093167
ENSG00000100225
ENSG00000100406
ENSG00000100722
ENSG00000101266
ENSG00000101888
ENSG00000101901
ENSG00000102290
ENSG00000103994
ENSG00000104093
ENSG00000105866
ENSG00000105971
ENSG00000106052
ENSG00000106460
ENSG00000106785
ENSG00000107829
ENSG00000108423
ENSG00000109132
ENSG00000109332
ENSG00000109680
ENSG00000110075
ENSG00000111104
ENSG00000111206
ENSG00000111348
ENSG00000111837
ENSG00000112237
ENSG00000112320
ENSG00000112695
ENSG00000114098
ENSG00000114200
ENSG00000114670
ENSG00000115165
ENSG00000115368
ENSG00000115380
ENSG00000115705
ENSG00000116754
ENSG00000117602
ENSG00000117697
ENSG00000118217
ENSG00000118260
ENSG00000118263
ENSG00000118298
ENSG00000118518
ENSG00000118729
ENSG00000118887
ENSG00000118900
ENSG00000119438
ENSG00000119707
ENSG00000120616
ENSG00000121152
ENSG00000121895
ENSG00000122223
ENSG00000122417
ENSG00000122432
ENSG00000122786
ENSG00000123596
ENSG00000124374
ENSG00000124678
ENSG00000125285
ENSG00000125834
ENSG00000126860
ENSG00000127074
ENSG00000127920
ENSG00000128228
ENSG00000128573
ENSG00000129292
ENSG00000130227
ENSG00000130830
ENSG00000131203
ENSG00000133640
ENSG00000133657
ENSG00000134061
ENSG00000134255
ENSG00000134278
ENSG00000134602
ENSG00000134982
ENSG00000135164
ENSG00000135269
ENSG00000135655
ENSG00000136146
ENSG00000136156
ENSG00000136231
ENSG00000137040
ENSG00000137073
ENSG00000137948
ENSG00000137962
ENSG00000138029
ENSG00000138036
ENSG00000138079
ENSG00000138293
ENSG00000138398
ENSG00000138640
ENSG00000138778
ENSG00000139174
ENSG00000139687
ENSG00000139697
ENSG00000143756
ENSG00000143787
ENSG00000144036
ENS


>ACAAAA - PAM10
ENSG00000005249
ENSG00000010818
ENSG00000011523
ENSG00000013375
ENSG00000023516
ENSG00000036054
ENSG00000038877
ENSG00000048991
ENSG00000059769
ENSG00000062716
ENSG00000068305
ENSG00000070159
ENSG00000074803
ENSG00000075303
ENSG00000078579
ENSG00000081051
ENSG00000082146
ENSG00000082996
ENSG00000088930
ENSG00000091138
ENSG00000095485
ENSG00000100330
ENSG00000100413
ENSG00000102024
ENSG00000102468
ENSG00000104064
ENSG00000104093
ENSG00000104205
ENSG00000104432
ENSG00000105866
ENSG00000106052
ENSG00000109205
ENSG00000109332
ENSG00000109680
ENSG00000111276
ENSG00000111837
ENSG00000111892
ENSG00000112118
ENSG00000112237
ENSG00000112761
ENSG00000114200
ENSG00000114209
ENSG00000114670
ENSG00000115368
ENSG00000116754
ENSG00000117020
ENSG00000117602
ENSG00000117697
ENSG00000118217
ENSG00000118263
ENSG00000118298
ENSG00000119438
ENSG00000119509
ENSG00000119686
ENSG00000120616
ENSG00000120725
ENSG00000121940
ENSG00000122008
ENSG00000123596
ENSG00000123636
ENSG00000124678
ENSG00000125285
ENSG00000125629
ENSG00000125695
ENSG00000130254
ENSG00000131808
ENSG00000132855
ENSG00000133657
ENSG00000133980
ENSG00000134061
ENSG00000134982
ENSG00000136146
ENSG00000136231
ENSG00000137040
ENSG00000137073
ENSG00000137379
ENSG00000137504
ENSG00000138029
ENSG00000138246
ENSG00000138398
ENSG00000139620
ENSG00000140945
ENSG00000141385
ENSG00000143322
ENSG00000144455
ENSG00000145740
ENSG00000147535
ENSG00000147872
ENSG00000147896
ENSG00000149124
ENSG00000150593
ENSG00000151687
ENSG00000152242
ENSG00000154035
ENSG00000155718
ENSG00000157349
ENSG00000161853
ENSG00000162929
ENSG00000163788
ENSG00000165091
ENSG00000165630
ENSG00000165682
ENSG00000165985
ENSG00000167088
ENSG00000167654
ENSG00000168421
ENSG00000168938
ENSG00000169764
ENSG00000169905
ENSG00000170222
ENSG00000170234
ENSG00000171530
ENSG00000171564
ENSG00000172199
ENSG00000172780
ENSG00000172825
ENSG00000173825
ENSG00000173890
ENSG00000174969
ENSG00000176105
ENSG00000176160
ENSG00000176571
ENSG00000176836
ENSG00000177305
ENSG00000178860
ENSG00000179008
ENSG00000179180
EN


>ACAAG - PAM10
ENSG00000011143
ENSG00000015285
ENSG00000022267
ENSG00000059145
ENSG00000070010
ENSG00000071054
ENSG00000079689
ENSG00000088305
ENSG00000088320
ENSG00000097046
ENSG00000101156
ENSG00000101266
ENSG00000102805
ENSG00000102869
ENSG00000103489
ENSG00000105771
ENSG00000105971
ENSG00000106609
ENSG00000106927
ENSG00000109332
ENSG00000112245
ENSG00000115091
ENSG00000115540
ENSG00000115594
ENSG00000117586
ENSG00000120071
ENSG00000122122
ENSG00000122729
ENSG00000123131
ENSG00000127083
ENSG00000128585
ENSG00000129048
ENSG00000132406
ENSG00000133226
ENSG00000136487
ENSG00000137073
ENSG00000137673
ENSG00000137766
ENSG00000138434
ENSG00000139190
ENSG00000143294
ENSG00000146802
ENSG00000147383
ENSG00000151726
ENSG00000151846
ENSG00000158106
ENSG00000159921
ENSG00000161217
ENSG00000163347
ENSG00000163444
ENSG00000164400
ENSG00000164938
ENSG00000165621
ENSG00000165960
ENSG00000167513
ENSG00000168625
ENSG00000169018
ENSG00000169155
ENSG00000169249
ENSG00000171450
ENSG00000174971
ENSG00000177054
ENSG00000179869
ENSG00000181284
ENSG00000181991
ENSG00000183900
ENSG00000185088


>ACACC - PAM1
ENSG00000020633
ENSG00000032444
ENSG00000069345
ENSG00000074582
ENSG00000076864
ENSG00000100664
ENSG00000101098
ENSG00000102057
ENSG00000104419
ENSG00000104442
ENSG00000104783
ENSG00000105258
ENSG00000105327
ENSG00000105472
ENSG00000118689
ENSG00000119950
ENSG00000119979
ENSG00000122390
ENSG00000129474
ENSG00000130829
ENSG00000131686
ENSG00000131759
ENSG00000134025
ENSG00000134313
ENSG00000134811
ENSG00000135111
ENSG00000136026
ENSG00000136867
ENSG00000140623
ENSG00000143365
ENSG00000143924
ENSG00000145050
ENSG00000149927
ENSG00000150991
ENSG00000156050
ENSG00000156097
ENSG00000159713
ENSG00000162396
ENSG00000162981
ENSG00000163159
ENSG00000163207
ENSG00000166329
ENSG00000166823
ENSG00000167536
ENSG00000167740
ENSG00000168398
ENSG00000168490
ENSG00000170214
ENSG00000171611
ENSG00000171763
ENSG00000174808
ENSG00000176092
ENSG00000181870
ENSG00000183175
ENSG00000183792
ENSG00000184428
ENSG00000185507
ENSG00000185888


>ACACCCAC - PAM1
ENSG00000074582
ENSG00000092091
ENSG00000101457
ENSG00000104231
ENSG00000104331
ENSG00000105223
ENSG00000109065
ENSG00000117385
ENSG00000122390
ENSG00000131759
ENSG00000132286
ENSG00000134245
ENSG00000135111
ENSG00000141378
ENSG00000143924
ENSG00000155287
ENSG00000161944
ENSG00000164211
ENSG00000166913
ENSG00000167968
ENSG00000168490
ENSG00000172247
ENSG00000176159
ENSG00000179580
ENSG00000179632
ENSG00000180304
ENSG00000180535
ENSG00000182473
ENSG00000183762
ENSG00000184949


>ACCAG - PAM10
ENSG00000015413
ENSG00000044012
ENSG00000054793
ENSG00000056558
ENSG00000070915
ENSG00000072518
ENSG00000075673
ENSG00000076928
ENSG00000080189
ENSG00000085831
ENSG00000088320
ENSG00000092051
ENSG00000094796
ENSG00000099338
ENSG00000099814
ENSG00000099998
ENSG00000100167
ENSG00000101199
ENSG00000101440
ENSG00000102401
ENSG00000104783
ENSG00000105127
ENSG00000105135
ENSG00000105668
ENSG00000110651
ENSG00000112212
ENSG00000112379
ENSG00000114841
ENSG00000115107
ENSG00000115590
ENSG00000117266
ENSG00000117983
ENSG00000119535
ENSG00000119938
ENSG00000121281
ENSG00000124302
ENSG00000125818
ENSG00000126603
ENSG00000128274
ENSG00000129187
ENSG00000129673
ENSG00000130270
ENSG00000130560
ENSG00000133808
ENSG00000134780
ENSG00000135437
ENSG00000135503
ENSG00000137809
ENSG00000139219
ENSG00000140320
ENSG00000140848
ENSG00000140908
ENSG00000142623
ENSG00000142798
ENSG00000143318
ENSG00000143466
ENSG00000143546
ENSG00000143954
ENSG00000144381
ENSG00000144550
ENSG00000145901
ENSG00000146221
ENSG00000147394
ENSG00000150312
ENSG00000153443
ENSG00000153498
ENSG00000156966
ENSG00000157017
ENSG00000157087
ENSG00000157777
ENSG00000158292
ENSG00000159166
ENSG00000160201
ENSG00000160949
ENSG00000162068
ENSG00000162909
ENSG00000163050
ENSG00000163485
ENSG00000163499
ENSG00000164776
ENSG00000165568
ENSG00000165685
ENSG00000167653
ENSG00000168070
ENSG00000168452
ENSG00000168542
ENSG00000170577
ENSG00000171307
ENSG00000171345
ENSG00000171428
ENSG00000171722
ENSG00000172059
ENSG00000172932
ENSG00000173868
ENSG00000175591
ENSG00000175832
ENSG00000176170
ENSG00000176340
ENSG00000177214
ENSG00000178209
ENSG00000178297
ENSG00000179335
ENSG00000180785
ENSG00000181291
ENSG00000182218
ENSG00000182233
ENSG00000182995
ENSG00000183175
ENSG00000183473
ENSG00000183479
ENSG00000183921
ENSG00000184168
ENSG00000184602
ENSG00000184980
ENSG00000185101


>ACCAGAAT - PAM10
ENSG00000044115
ENSG00000077800
ENSG00000089169
ENSG00000092200
ENSG00000101331
ENSG00000103528
ENSG00000105193
ENSG00000105649
ENSG00000121895
ENSG00000132485
ENSG00000134376
ENSG00000136169
ENSG00000137320
ENSG00000141384
ENSG00000144592
ENSG00000149091
ENSG00000150594
ENSG00000156804
ENSG00000163610
ENSG00000165929
ENSG00000169679
ENSG00000177685
ENSG00000181355
ENSG00000182958
ENSG00000183402
ENSG00000184086
ENSG00000185425


>ACCAGC - PAM10
ENSG00000004660
ENSG00000013306
ENSG00000073350
ENSG00000075702
ENSG00000081148
ENSG00000081181
ENSG00000081842
ENSG00000099910
ENSG00000102050
ENSG00000103056
ENSG00000104783
ENSG00000105127
ENSG00000111780
ENSG00000112379
ENSG00000112855
ENSG00000112977
ENSG00000115163
ENSG00000117971
ENSG00000130107
ENSG00000130270
ENSG00000130558
ENSG00000130731
ENSG00000130808
ENSG00000134780
ENSG00000135180
ENSG00000136830
ENSG00000137809
ENSG00000139219
ENSG00000140320
ENSG00000140908
ENSG00000143416
ENSG00000143546
ENSG00000143940
ENSG00000144381
ENSG00000145103
ENSG00000147119
ENSG00000148290
ENSG00000149926
ENSG00000157897
ENSG00000159166
ENSG00000159640
ENSG00000160994
ENSG00000163159
ENSG00000168411
ENSG00000168476
ENSG00000168542
ENSG00000169479
ENSG00000171223
ENSG00000171631
ENSG00000172009
ENSG00000172935
ENSG00000173699
ENSG00000174618
ENSG00000174697
ENSG00000177690
ENSG00000179352
ENSG00000179776
ENSG00000181031
ENSG00000181291
ENSG00000181790
ENSG00000182809
ENSG00000182851
ENSG00000182995
ENSG00000183175
ENSG00000183921
ENSG00000184168
ENSG00000184335
ENSG00000184602
ENSG00000185718
ENSG00000185809
ENSG00000185920
ENSG00000185924


>ACCAGG - PAM10
ENSG00000010404
ENSG00000015413
ENSG00000044012
ENSG00000050820
ENSG00000054793
ENSG00000056558
ENSG00000064703
ENSG00000064747
ENSG00000069011
ENSG00000070915
ENSG00000071859
ENSG00000081248
ENSG00000085831
ENSG00000099814
ENSG00000099998
ENSG00000100031
ENSG00000100219
ENSG00000102007
ENSG00000103066
ENSG00000104856
ENSG00000104903
ENSG00000105532
ENSG00000106290
ENSG00000106789
ENSG00000108551
ENSG00000111319
ENSG00000115107
ENSG00000117115
ENSG00000117266
ENSG00000117385
ENSG00000117413
ENSG00000117983
ENSG00000119408
ENSG00000119673
ENSG00000122854
ENSG00000123649
ENSG00000125657
ENSG00000126391
ENSG00000126878
ENSG00000127564
ENSG00000128274
ENSG00000129667
ENSG00000130270
ENSG00000131043
ENSG00000131771
ENSG00000132357
ENSG00000133466
ENSG00000133808
ENSG00000134780
ENSG00000135437
ENSG00000135503
ENSG00000137474
ENSG00000138031
ENSG00000138171
ENSG00000139219
ENSG00000141302
ENSG00000143217
ENSG00000146221
ENSG00000148660
ENSG00000153989
ENSG00000154328
ENSG00000156574
ENSG00000156966
ENSG00000157017
ENSG00000157087
ENSG00000157683
ENSG00000157777
ENSG00000158292
ENSG00000158955
ENSG00000160201
ENSG00000160949
ENSG00000161671
ENSG00000161680
ENSG00000161849
ENSG00000162241
ENSG00000162738
ENSG00000162909
ENSG00000163485
ENSG00000164062
ENSG00000164776
ENSG00000164880
ENSG00000165556
ENSG00000165824
ENSG00000167653
ENSG00000167880
ENSG00000168070
ENSG00000168135
ENSG00000168542
ENSG00000170638
ENSG00000171152
ENSG00000171345
ENSG00000171362
ENSG00000171620
ENSG00000171656
ENSG00000171722
ENSG00000172782
ENSG00000173338
ENSG00000173756
ENSG00000174271
ENSG00000174640
ENSG00000175315
ENSG00000175591
ENSG00000176170
ENSG00000177352
ENSG00000178209
ENSG00000178297
ENSG00000178982
ENSG00000179335
ENSG00000180283
ENSG00000182218
ENSG00000182233
ENSG00000182253
ENSG00000182314
ENSG00000184980
ENSG00000185909


>ACCCA - PAM1
ENSG00000049496
ENSG00000056345
ENSG00000063180
ENSG00000066056
ENSG00000067225
ENSG00000068976
ENSG00000073050
ENSG00000076826
ENSG00000078380
ENSG00000078596
ENSG00000078814
ENSG00000079432
ENSG00000083750
ENSG00000086065
ENSG00000088002
ENSG00000088340
ENSG00000090097
ENSG00000095303
ENSG00000095752
ENSG00000096158
ENSG00000099998
ENSG00000100427
ENSG00000100647
ENSG00000101180
ENSG00000102245
ENSG00000104783
ENSG00000105221
ENSG00000105227
ENSG00000105327
ENSG00000105370
ENSG00000105509
ENSG00000105550
ENSG00000105695
ENSG00000106211
ENSG00000107262
ENSG00000107819
ENSG00000108021
ENSG00000108439
ENSG00000108819
ENSG00000109956
ENSG00000110347
ENSG00000110925
ENSG00000114349
ENSG00000116521
ENSG00000116704
ENSG00000117408
ENSG00000121634
ENSG00000124299
ENSG00000124529
ENSG00000125516
ENSG00000125968
ENSG00000126822
ENSG00000128833
ENSG00000130299
ENSG00000130429
ENSG00000130733
ENSG00000131037
ENSG00000131737
ENSG00000131759
ENSG00000133477
ENSG00000134595
ENSG00000134871
ENSG00000137700
ENSG00000141295
ENSG00000141526
ENSG00000141977
ENSG00000142549
ENSG00000142632
ENSG00000143126
ENSG00000143252
ENSG00000143434
ENSG00000143476
ENSG00000143816
ENSG00000145916
ENSG00000146828
ENSG00000147144
ENSG00000147168
ENSG00000149679
ENSG00000158186
ENSG00000158856
ENSG00000159556
ENSG00000160097
ENSG00000160439
ENSG00000160472
ENSG00000160796
ENSG00000162734
ENSG00000163064
ENSG00000163171
ENSG00000163687
ENSG00000163909
ENSG00000164011
ENSG00000164647
ENSG00000165269
ENSG00000165953
ENSG00000166106
ENSG00000166507
ENSG00000167744
ENSG00000167754
ENSG00000167755
ENSG00000168056
ENSG00000171396
ENSG00000171700
ENSG00000172346
ENSG00000172819
ENSG00000174316
ENSG00000174808
ENSG00000175544
ENSG00000176030
ENSG00000177926
ENSG00000178026
ENSG00000180834
ENSG00000181284
ENSG00000183103
ENSG00000183175
ENSG00000183762
ENSG00000184208
ENSG00000184922


>ACCCC - PAM1
ENSG00000004939
ENSG00000005379
ENSG00000008853
ENSG00000009709
ENSG00000010282
ENSG00000011451
ENSG00000012211
ENSG00000014216
ENSG00000025446
ENSG00000030110
ENSG00000039523
ENSG00000046877
ENSG00000048544
ENSG00000053438
ENSG00000066336
ENSG00000072182
ENSG00000073861
ENSG00000074219
ENSG00000085741
ENSG00000088899
ENSG00000089356
ENSG00000095066
ENSG00000100311
ENSG00000100312
ENSG00000101204
ENSG00000102057
ENSG00000102145
ENSG00000102265
ENSG00000103449
ENSG00000103653
ENSG00000104518
ENSG00000104783
ENSG00000105227
ENSG00000105327
ENSG00000105393
ENSG00000105464
ENSG00000105696
ENSG00000106399
ENSG00000107816
ENSG00000108272
ENSG00000108947
ENSG00000109101
ENSG00000110811
ENSG00000111087
ENSG00000111664
ENSG00000111674
ENSG00000111707
ENSG00000112759
ENSG00000113722
ENSG00000114841
ENSG00000114854
ENSG00000116337
ENSG00000116604
ENSG00000116704
ENSG00000117385
ENSG00000122756
ENSG00000123146
ENSG00000123358
ENSG00000123405
ENSG00000125740
ENSG00000125746
ENSG00000125964
ENSG00000126243
ENSG00000126258
ENSG00000126351
ENSG00000126432
ENSG00000126562
ENSG00000128283
ENSG00000129673
ENSG00000129990
ENSG00000130829
ENSG00000130876
ENSG00000131037
ENSG00000131116
ENSG00000131398
ENSG00000131759
ENSG00000132535
ENSG00000133055
ENSG00000134323
ENSG00000134684
ENSG00000135517
ENSG00000136457
ENSG00000136931
ENSG00000137216
ENSG00000137312
ENSG00000139200
ENSG00000139540
ENSG00000140319
ENSG00000141295
ENSG00000141744
ENSG00000142192
ENSG00000142233
ENSG00000142538
ENSG00000142949
ENSG00000144476
ENSG00000144536
ENSG00000147144
ENSG00000148400
ENSG00000149599
ENSG00000149798
ENSG00000154039
ENSG00000154134
ENSG00000157103
ENSG00000158850
ENSG00000159660
ENSG00000160396
ENSG00000160808
ENSG00000161610
ENSG00000161642
ENSG00000161850
ENSG00000162728
ENSG00000162729
ENSG00000162924
ENSG00000163064
ENSG00000163273
ENSG00000163395
ENSG00000163499
ENSG00000163904
ENSG00000164054
ENSG00000164068
ENSG00000164889
ENSG00000165795
ENSG00000165912
ENSG00000167191
ENSG00000167244
ENSG00000167414
ENSG00000168140
ENSG


>ACCCC - PAM10
ENSG00000004399
ENSG00000004939
ENSG00000005102
ENSG00000005379
ENSG00000006283
ENSG00000007314
ENSG00000007866
ENSG00000007968
ENSG00000009709
ENSG00000009830
ENSG00000011028
ENSG00000014216
ENSG00000017483
ENSG00000020633
ENSG00000025446
ENSG00000049656
ENSG00000049768
ENSG00000050820
ENSG00000054148
ENSG00000054179
ENSG00000055118
ENSG00000056661
ENSG00000058404
ENSG00000060656
ENSG00000064300
ENSG00000065717
ENSG00000068323
ENSG00000068354
ENSG00000070748
ENSG00000071539
ENSG00000071564
ENSG00000073861
ENSG00000077721
ENSG00000079432
ENSG00000082014
ENSG00000085117
ENSG00000085741
ENSG00000086730
ENSG00000088002
ENSG00000088826
ENSG00000089356
ENSG00000090006
ENSG00000090621
ENSG00000090661
ENSG00000090924
ENSG00000091622
ENSG00000095752
ENSG00000099365
ENSG00000099814
ENSG00000099822
ENSG00000100029
ENSG00000100033
ENSG00000100092
ENSG00000100156
ENSG00000100288
ENSG00000100302
ENSG00000100311
ENSG00000101074
ENSG00000101180
ENSG00000101200
ENSG00000101204
ENSG00000101224
ENSG00000101331
ENSG00000101336
ENSG00000101417
ENSG00000102003
ENSG00000102022
ENSG00000102265
ENSG00000102854
ENSG00000102871
ENSG00000103319
ENSG00000103449
ENSG00000104518
ENSG00000104870
ENSG00000104936
ENSG00000104976
ENSG00000105227
ENSG00000105289
ENSG00000105327
ENSG00000105376
ENSG00000105409
ENSG00000105438
ENSG00000105464
ENSG00000105467
ENSG00000105472
ENSG00000105514
ENSG00000105643
ENSG00000105696
ENSG00000105701
ENSG00000105732
ENSG00000105825
ENSG00000106031
ENSG00000106308
ENSG00000106399
ENSG00000106992
ENSG00000107187
ENSG00000107317
ENSG00000107738
ENSG00000107817
ENSG00000108272
ENSG00000108309
ENSG00000108379
ENSG00000109062
ENSG00000109956
ENSG00000110375
ENSG00000110719
ENSG00000111057
ENSG00000111664
ENSG00000111707
ENSG00000111725
ENSG00000112041
ENSG00000112715
ENSG00000112759
ENSG00000113520
ENSG00000113722
ENSG00000114737
ENSG00000114854
ENSG00000114859
ENSG00000116017
ENSG00000116035
ENSG00000116219
ENSG00000116604
ENSG00000116786
ENSG00000116883
ENSG00000117362
ENSG00000117385
ENSG00000117877
ENS


>ACCCCCCC - PAM1
ENSG00000072133
ENSG00000104814
ENSG00000105464
ENSG00000121905
ENSG00000130171
ENSG00000133216
ENSG00000135439
ENSG00000137345
ENSG00000143845
ENSG00000149295
ENSG00000150630
ENSG00000151338
ENSG00000161940
ENSG00000164889
ENSG00000166839
ENSG00000166863
ENSG00000168351
ENSG00000169231
ENSG00000170485
ENSG00000173171
ENSG00000175988
ENSG00000176444
ENSG00000178209
ENSG00000183520
ENSG00000184916


>ACCCT - PAM10
ENSG00000000938
ENSG00000007312
ENSG00000008141
ENSG00000011350
ENSG00000012171
ENSG00000021488
ENSG00000038102
ENSG00000042062
ENSG00000065609
ENSG00000070404
ENSG00000070808
ENSG00000072135
ENSG00000072682
ENSG00000074582
ENSG00000076864
ENSG00000077955
ENSG00000078549
ENSG00000078808
ENSG00000078814
ENSG00000079432
ENSG00000086159
ENSG00000086730
ENSG00000087085
ENSG00000088340
ENSG00000088826
ENSG00000088899
ENSG00000092098
ENSG00000096155
ENSG00000100034
ENSG00000100127
ENSG00000100170
ENSG00000100209
ENSG00000100858
ENSG00000101084
ENSG00000101172
ENSG00000101180
ENSG00000101371
ENSG00000102034
ENSG00000102225
ENSG00000102575
ENSG00000102897
ENSG00000103056
ENSG00000103710
ENSG00000105193
ENSG00000105227
ENSG00000105341
ENSG00000105610
ENSG00000105641
ENSG00000106948
ENSG00000107317
ENSG00000107862
ENSG00000108518
ENSG00000108604
ENSG00000108961
ENSG00000109787
ENSG00000110169
ENSG00000110719
ENSG00000111319
ENSG00000111729
ENSG00000114349
ENSG00000114737
ENSG00000114859
ENSG00000114982
ENSG00000115457
ENSG00000116584
ENSG00000116663
ENSG00000116786
ENSG00000117281
ENSG00000117701
ENSG00000117984
ENSG00000118137
ENSG00000118369
ENSG00000121281
ENSG00000123274
ENSG00000124772
ENSG00000126254
ENSG00000126267
ENSG00000126500
ENSG00000128340
ENSG00000128604
ENSG00000129667
ENSG00000130287
ENSG00000130560
ENSG00000130700
ENSG00000131759
ENSG00000132481
ENSG00000132563
ENSG00000134871
ENSG00000135094
ENSG00000135906
ENSG00000136286
ENSG00000137225
ENSG00000137834
ENSG00000138061
ENSG00000139219
ENSG00000142549
ENSG00000143320
ENSG00000143415
ENSG00000143443
ENSG00000146013
ENSG00000146090
ENSG00000153044
ENSG00000154039
ENSG00000156097
ENSG00000156711
ENSG00000157214
ENSG00000157966
ENSG00000158792
ENSG00000158856
ENSG00000159713
ENSG00000160767
ENSG00000160801
ENSG00000160972
ENSG00000161642
ENSG00000162241
ENSG00000162591
ENSG00000162706
ENSG00000162878
ENSG00000163263
ENSG00000163832
ENSG00000164007
ENSG00000165457
ENSG00000165548
ENSG00000165824
ENSG00000166145
ENSG00000166428
ENSG00000166987
ENS


>ACCGCA - PAM10
ENSG00000008323
ENSG00000064201
ENSG00000069424
ENSG00000070182
ENSG00000070950
ENSG00000079805
ENSG00000088812
ENSG00000091536
ENSG00000100196
ENSG00000100321
ENSG00000100591
ENSG00000101695
ENSG00000103264
ENSG00000105737
ENSG00000110047
ENSG00000110148
ENSG00000111642
ENSG00000111880
ENSG00000112489
ENSG00000115541
ENSG00000116062
ENSG00000117983
ENSG00000125999
ENSG00000127415
ENSG00000127903
ENSG00000128567
ENSG00000131495
ENSG00000136404
ENSG00000137106
ENSG00000137312
ENSG00000137414
ENSG00000137497
ENSG00000145191
ENSG00000147596
ENSG00000160991
ENSG00000162441
ENSG00000163874
ENSG00000164818
ENSG00000165970
ENSG00000171362
ENSG00000173320
ENSG00000173473
ENSG00000175264
ENSG00000178297
ENSG00000178997
ENSG00000179698
ENSG00000183481
ENSG00000184343
ENSG00000185250


>ACCGGA - PAM10
ENSG00000022976
ENSG00000025772
ENSG00000064490
ENSG00000072958
ENSG00000075089
ENSG00000077327
ENSG00000080986
ENSG00000085733
ENSG00000086967
ENSG00000089131
ENSG00000090989
ENSG00000100311
ENSG00000100348
ENSG00000101255
ENSG00000103051
ENSG00000104611
ENSG00000105726
ENSG00000106244
ENSG00000106245
ENSG00000108433
ENSG00000108788
ENSG00000108946
ENSG00000117360
ENSG00000121022
ENSG00000121680
ENSG00000122859
ENSG00000125430
ENSG00000127452
ENSG00000130041
ENSG00000130808
ENSG00000132680
ENSG00000134825
ENSG00000135457
ENSG00000136044
ENSG00000136152
ENSG00000136827
ENSG00000137312
ENSG00000141378
ENSG00000147471
ENSG00000149100
ENSG00000149357
ENSG00000149541
ENSG00000149798
ENSG00000157312
ENSG00000160050
ENSG00000160447
ENSG00000161509
ENSG00000162337
ENSG00000162642
ENSG00000162814
ENSG00000163512
ENSG00000164332
ENSG00000165819
ENSG00000166135
ENSG00000166164
ENSG00000166405
ENSG00000167414
ENSG00000167523
ENSG00000168233
ENSG00000170037
ENSG00000170310
ENSG00000172780
ENSG00000173113
ENSG00000173935
ENSG00000174702
ENSG00000176896
ENSG00000178028
ENSG00000178602
ENSG00000179115
ENSG00000180264
ENSG00000181061
ENSG00000183679
ENSG00000183955
ENSG00000184592
ENSG00000185652


>ACCGGCT - PAM1
ENSG00000005022
ENSG00000013306
ENSG00000087263
ENSG00000099821
ENSG00000099834
ENSG00000104859
ENSG00000108424
ENSG00000110492
ENSG00000119383
ENSG00000120705
ENSG00000121900
ENSG00000123159
ENSG00000127150
ENSG00000127993
ENSG00000137055
ENSG00000141084
ENSG00000153982
ENSG00000160679
ENSG00000161909
ENSG00000164182
ENSG00000166265
ENSG00000169021
ENSG00000169991
ENSG00000173992
ENSG00000178741
ENSG00000179148
ENSG00000182722
ENSG00000185803


>ACCTG - PAM1
ENSG00000005884
ENSG00000054967
ENSG00000058453
ENSG00000065357
ENSG00000067365
ENSG00000076344
ENSG00000085831
ENSG00000088320
ENSG00000089538
ENSG00000089847
ENSG00000093100
ENSG00000100141
ENSG00000100196
ENSG00000100435
ENSG00000103064
ENSG00000103266
ENSG00000103966
ENSG00000104081
ENSG00000107738
ENSG00000108046
ENSG00000109956
ENSG00000114853
ENSG00000115461
ENSG00000116017
ENSG00000117983
ENSG00000119403
ENSG00000120913
ENSG00000122359
ENSG00000124860
ENSG00000125347
ENSG00000125457
ENSG00000125510
ENSG00000126226
ENSG00000126337
ENSG00000129194
ENSG00000130270
ENSG00000130545
ENSG00000130675
ENSG00000130707
ENSG00000132016
ENSG00000132024
ENSG00000132563
ENSG00000132698
ENSG00000135480
ENSG00000138028
ENSG00000138663
ENSG00000138944
ENSG00000139540
ENSG00000139648
ENSG00000140832
ENSG00000140853
ENSG00000140908
ENSG00000141086
ENSG00000142789
ENSG00000143620
ENSG00000143847
ENSG00000144488
ENSG00000145217
ENSG00000145824
ENSG00000147883
ENSG00000148356
ENSG00000148357
ENSG00000149428
ENSG00000149577
ENSG00000149798
ENSG00000152700
ENSG00000152939
ENSG00000154319
ENSG00000158715
ENSG00000160678
ENSG00000160796
ENSG00000160882
ENSG00000163207
ENSG00000163395
ENSG00000163472
ENSG00000163576
ENSG00000164049
ENSG00000164068
ENSG00000164299
ENSG00000164880
ENSG00000164972
ENSG00000165905
ENSG00000165990
ENSG00000166145
ENSG00000166436
ENSG00000166813
ENSG00000167049
ENSG00000167110
ENSG00000167491
ENSG00000167642
ENSG00000167941
ENSG00000168071
ENSG00000168490
ENSG00000168631
ENSG00000169673
ENSG00000170835
ENSG00000171557
ENSG00000172478
ENSG00000172932
ENSG00000173101
ENSG00000174705
ENSG00000175221
ENSG00000175827
ENSG00000176909
ENSG00000177106
ENSG00000178057
ENSG00000178193
ENSG00000178821
ENSG00000179698
ENSG00000180284
ENSG00000180929
ENSG00000181404
ENSG00000181885
ENSG00000183092
ENSG00000183921
ENSG00000184148
ENSG00000184154
ENSG00000184922
ENSG00000185474
ENSG00000185504
ENSG00000185507
ENSG00000185567


>ACCTG - PAM10
ENSG00000002079
ENSG00000002587
ENSG00000004939
ENSG00000005884
ENSG00000008323
ENSG00000010327
ENSG00000013455
ENSG00000013563
ENSG00000015413
ENSG00000057935
ENSG00000067221
ENSG00000067365
ENSG00000069011
ENSG00000073350
ENSG00000079999
ENSG00000085831
ENSG00000088320
ENSG00000089538
ENSG00000089847
ENSG00000090686
ENSG00000096155
ENSG00000100034
ENSG00000100302
ENSG00000100312
ENSG00000100381
ENSG00000100435
ENSG00000100664
ENSG00000101162
ENSG00000101187
ENSG00000101204
ENSG00000102022
ENSG00000102409
ENSG00000103266
ENSG00000105357
ENSG00000107104
ENSG00000108046
ENSG00000108379
ENSG00000110628
ENSG00000111057
ENSG00000111252
ENSG00000114650
ENSG00000114853
ENSG00000115183
ENSG00000115687
ENSG00000116017
ENSG00000116176
ENSG00000116663
ENSG00000117676
ENSG00000117983
ENSG00000118194
ENSG00000118702
ENSG00000119403
ENSG00000119630
ENSG00000120065
ENSG00000120738
ENSG00000120913
ENSG00000121057
ENSG00000122359
ENSG00000124391
ENSG00000125257
ENSG00000125347
ENSG00000125457
ENSG00000126226
ENSG00000126337
ENSG00000130270
ENSG00000130545
ENSG00000130675
ENSG00000132024
ENSG00000132480
ENSG00000133063
ENSG00000133195
ENSG00000133256
ENSG00000133313
ENSG00000133661
ENSG00000135480
ENSG00000136802
ENSG00000137522
ENSG00000137709
ENSG00000138944
ENSG00000139178
ENSG00000139219
ENSG00000139574
ENSG00000139826
ENSG00000140090
ENSG00000140395
ENSG00000140522
ENSG00000140623
ENSG00000140807
ENSG00000140853
ENSG00000140908
ENSG00000140995
ENSG00000141428
ENSG00000141526
ENSG00000141568
ENSG00000141738
ENSG00000142327
ENSG00000142789
ENSG00000143126
ENSG00000143761
ENSG00000144476
ENSG00000145020
ENSG00000145835
ENSG00000146205
ENSG00000146828
ENSG00000147394
ENSG00000149428
ENSG00000149506
ENSG00000150967
ENSG00000153976
ENSG00000154134
ENSG00000154342
ENSG00000155666
ENSG00000156381
ENSG00000157017
ENSG00000157765
ENSG00000158715
ENSG00000158803
ENSG00000158955
ENSG00000159363
ENSG00000160972
ENSG00000162069
ENSG00000162438
ENSG00000162804
ENSG00000163207
ENSG00000163427
ENSG00000163576
ENSG00000163749
ENS


>ACCTGAG - PAM1
ENSG00000009790
ENSG00000095752
ENSG00000100890
ENSG00000101888
ENSG00000103266
ENSG00000103966
ENSG00000105880
ENSG00000116670
ENSG00000116983
ENSG00000117155
ENSG00000121742
ENSG00000125735
ENSG00000126070
ENSG00000126243
ENSG00000130545
ENSG00000132932
ENSG00000133703
ENSG00000135482
ENSG00000137869
ENSG00000138663
ENSG00000142632
ENSG00000143801
ENSG00000144468
ENSG00000144476
ENSG00000156234
ENSG00000158158
ENSG00000160678
ENSG00000160683
ENSG00000161638
ENSG00000162396
ENSG00000164654
ENSG00000165990
ENSG00000166402
ENSG00000167049
ENSG00000169673
ENSG00000170421
ENSG00000173261
ENSG00000174106
ENSG00000175008
ENSG00000180284
ENSG00000181885
ENSG00000183807
ENSG00000184185


>ACGAG - PAM10
ENSG00000010244
ENSG00000011422
ENSG00000014919
ENSG00000017621
ENSG00000028528
ENSG00000068001
ENSG00000071539
ENSG00000074416
ENSG00000077009
ENSG00000079805
ENSG00000089157
ENSG00000091542
ENSG00000100364
ENSG00000100568
ENSG00000101412
ENSG00000101850
ENSG00000102007
ENSG00000103067
ENSG00000105194
ENSG00000105383
ENSG00000105671
ENSG00000105738
ENSG00000106404
ENSG00000107835
ENSG00000108372
ENSG00000108474
ENSG00000108733
ENSG00000108961
ENSG00000111245
ENSG00000112112
ENSG00000112578
ENSG00000114064
ENSG00000115137
ENSG00000116954
ENSG00000117242
ENSG00000119321
ENSG00000125385
ENSG00000126262
ENSG00000127993
ENSG00000130107
ENSG00000130241
ENSG00000132603
ENSG00000132842
ENSG00000135316
ENSG00000136720
ENSG00000137265
ENSG00000138606
ENSG00000140374
ENSG00000141522
ENSG00000141582
ENSG00000143158
ENSG00000146090
ENSG00000149485
ENSG00000149658
ENSG00000150783
ENSG00000151023
ENSG00000154079
ENSG00000154319
ENSG00000155090
ENSG00000155666
ENSG00000155718
ENSG00000159314
ENSG00000159752
ENSG00000163874
ENSG00000165280
ENSG00000165832
ENSG00000166342
ENSG00000168056
ENSG00000168615
ENSG00000169733
ENSG00000170906
ENSG00000172932
ENSG00000173915
ENSG00000174271
ENSG00000176522
ENSG00000176919
ENSG00000177380
ENSG00000179091
ENSG00000179162
ENSG00000182117
ENSG00000182500
ENSG00000184271
ENSG00000184315
ENSG00000184990
ENSG00000185068
ENSG00000185905


>ACGCA - PAM10
ENSG00000004660
ENSG00000005448
ENSG00000010244
ENSG00000023041
ENSG00000060339
ENSG00000067177
ENSG00000068831
ENSG00000070423
ENSG00000074157
ENSG00000075856
ENSG00000081818
ENSG00000084623
ENSG00000084710
ENSG00000086475
ENSG00000087510
ENSG00000089157
ENSG00000089351
ENSG00000091651
ENSG00000095066
ENSG00000099385
ENSG00000099624
ENSG00000100419
ENSG00000100829
ENSG00000101405
ENSG00000102878
ENSG00000103035
ENSG00000103067
ENSG00000103145
ENSG00000103241
ENSG00000103326
ENSG00000104852
ENSG00000105127
ENSG00000105223
ENSG00000105383
ENSG00000105467
ENSG00000105472
ENSG00000106006
ENSG00000106406
ENSG00000107625
ENSG00000108592
ENSG00000108666
ENSG00000108828
ENSG00000110721
ENSG00000113327
ENSG00000114354
ENSG00000114988
ENSG00000115657
ENSG00000116095
ENSG00000116219
ENSG00000116288
ENSG00000116668
ENSG00000117500
ENSG00000118900
ENSG00000119392
ENSG00000120705
ENSG00000121897
ENSG00000122592
ENSG00000123360
ENSG00000124208
ENSG00000124227
ENSG00000124235
ENSG00000125648
ENSG00000126258
ENSG00000126337
ENSG00000126878
ENSG00000127483
ENSG00000128563
ENSG00000129235
ENSG00000131375
ENSG00000131634
ENSG00000131871
ENSG00000132341
ENSG00000132507
ENSG00000134109
ENSG00000134222
ENSG00000134265
ENSG00000135040
ENSG00000136750
ENSG00000136859
ENSG00000136875
ENSG00000136937
ENSG00000137310
ENSG00000137494
ENSG00000138160
ENSG00000138613
ENSG00000139343
ENSG00000139617
ENSG00000139668
ENSG00000140694
ENSG00000142959
ENSG00000143774
ENSG00000144848
ENSG00000145191
ENSG00000146842
ENSG00000148019
ENSG00000150459
ENSG00000151532
ENSG00000151640
ENSG00000153406
ENSG00000154917
ENSG00000155755
ENSG00000156269
ENSG00000157219
ENSG00000158286
ENSG00000159720
ENSG00000160633
ENSG00000160991
ENSG00000162222
ENSG00000162928
ENSG00000163104
ENSG00000163125
ENSG00000163273
ENSG00000163463
ENSG00000163660
ENSG00000163884
ENSG00000164778
ENSG00000166260
ENSG00000167037
ENSG00000167191
ENSG00000167600
ENSG00000168129
ENSG00000170584
ENSG00000170889
ENSG00000173226
ENSG00000173926
ENSG00000174358
ENSG00000175142
ENS


>ACGCC - PAM1
ENSG00000002919
ENSG00000004139
ENSG00000005007
ENSG00000006717
ENSG00000007376
ENSG00000009709
ENSG00000011304
ENSG00000011478
ENSG00000034152
ENSG00000040199
ENSG00000041357
ENSG00000043822
ENSG00000064747
ENSG00000068831
ENSG00000070785
ENSG00000072133
ENSG00000072736
ENSG00000073196
ENSG00000074219
ENSG00000075624
ENSG00000076344
ENSG00000085741
ENSG00000090030
ENSG00000092445
ENSG00000100503
ENSG00000100804
ENSG00000100865
ENSG00000102901
ENSG00000102967
ENSG00000103544
ENSG00000104626
ENSG00000104805
ENSG00000104825
ENSG00000104872
ENSG00000104881
ENSG00000104892
ENSG00000105722
ENSG00000106346
ENSG00000106406
ENSG00000107669
ENSG00000108848
ENSG00000108883
ENSG00000109118
ENSG00000110697
ENSG00000110906
ENSG00000115207
ENSG00000117245
ENSG00000117632
ENSG00000119711
ENSG00000119723
ENSG00000120137
ENSG00000120802
ENSG00000121486
ENSG00000121905
ENSG00000124006
ENSG00000124596
ENSG00000126929
ENSG00000130157
ENSG00000130270
ENSG00000130540
ENSG00000130590
ENSG00000131462
ENSG00000131650
ENSG00000131697
ENSG00000132341
ENSG00000133193
ENSG00000135655
ENSG00000137273
ENSG00000137379
ENSG00000140153
ENSG00000141349
ENSG00000141425
ENSG00000142538
ENSG00000142686
ENSG00000142867
ENSG00000143537
ENSG00000143630
ENSG00000143761
ENSG00000143919
ENSG00000144040
ENSG00000144119
ENSG00000146674
ENSG00000150477
ENSG00000152904
ENSG00000153162
ENSG00000156977
ENSG00000157881
ENSG00000159111
ENSG00000159640
ENSG00000160051
ENSG00000160404
ENSG00000160570
ENSG00000160846
ENSG00000160963
ENSG00000162702
ENSG00000163660
ENSG00000163703
ENSG00000166192
ENSG00000166595
ENSG00000167005
ENSG00000167487
ENSG00000167625
ENSG00000167971
ENSG00000168071
ENSG00000168286
ENSG00000168389
ENSG00000169239
ENSG00000169564
ENSG00000169710
ENSG00000170296
ENSG00000172977
ENSG00000173227
ENSG00000174348
ENSG00000174886
ENSG00000175283
ENSG00000176720
ENSG00000177202
ENSG00000178297
ENSG00000178773
ENSG00000179348
ENSG00000180264
ENSG00000181856
ENSG00000182195
ENSG00000183248
ENSG00000183496
ENSG00000183684
ENSG00000184100
ENSG


>ACGCC - PAM10
ENSG00000002919
ENSG00000004139
ENSG00000004660
ENSG00000005007
ENSG00000005700
ENSG00000006717
ENSG00000007376
ENSG00000007392
ENSG00000008056
ENSG00000008364
ENSG00000008735
ENSG00000011478
ENSG00000034152
ENSG00000041357
ENSG00000062485
ENSG00000063854
ENSG00000068308
ENSG00000070495
ENSG00000070778
ENSG00000072501
ENSG00000072736
ENSG00000073417
ENSG00000075624
ENSG00000077935
ENSG00000084733
ENSG00000092091
ENSG00000092445
ENSG00000095319
ENSG00000096170
ENSG00000099364
ENSG00000099814
ENSG00000100150
ENSG00000100221
ENSG00000100227
ENSG00000100503
ENSG00000100804
ENSG00000101161
ENSG00000101342
ENSG00000102103
ENSG00000102178
ENSG00000102317
ENSG00000102901
ENSG00000103241
ENSG00000103264
ENSG00000103426
ENSG00000103528
ENSG00000103544
ENSG00000103549
ENSG00000104549
ENSG00000104626
ENSG00000104805
ENSG00000104892
ENSG00000104901
ENSG00000104976
ENSG00000105202
ENSG00000105281
ENSG00000105619
ENSG00000105643
ENSG00000105647
ENSG00000105656
ENSG00000105701
ENSG00000105722
ENSG00000105755
ENSG00000106397
ENSG00000107262
ENSG00000108474
ENSG00000108654
ENSG00000108829
ENSG00000110237
ENSG00000110697
ENSG00000110958
ENSG00000111665
ENSG00000111671
ENSG00000112651
ENSG00000112664
ENSG00000113387
ENSG00000115484
ENSG00000115649
ENSG00000116148
ENSG00000117245
ENSG00000118046
ENSG00000119042
ENSG00000119723
ENSG00000120802
ENSG00000121390
ENSG00000121989
ENSG00000122335
ENSG00000124762
ENSG00000125037
ENSG00000125457
ENSG00000125482
ENSG00000126524
ENSG00000126767
ENSG00000126882
ENSG00000126929
ENSG00000127022
ENSG00000128272
ENSG00000128908
ENSG00000129932
ENSG00000130157
ENSG00000130270
ENSG00000130300
ENSG00000130349
ENSG00000130540
ENSG00000130808
ENSG00000131100
ENSG00000131174
ENSG00000131584
ENSG00000131779
ENSG00000131828
ENSG00000132026
ENSG00000132522
ENSG00000132646
ENSG00000134759
ENSG00000135457
ENSG00000136112
ENSG00000136819
ENSG00000137383
ENSG00000138160
ENSG00000138326
ENSG00000139357
ENSG00000139617
ENSG00000140104
ENSG00000142686
ENSG00000143621
ENSG00000143761
ENSG00000143790
ENS


>ACGCCG - PAM10
ENSG00000007376
ENSG00000007392
ENSG00000027001
ENSG00000036530
ENSG00000054983
ENSG00000062822
ENSG00000063854
ENSG00000065057
ENSG00000070785
ENSG00000072062
ENSG00000072736
ENSG00000073150
ENSG00000075089
ENSG00000079432
ENSG00000082068
ENSG00000083842
ENSG00000084623
ENSG00000087460
ENSG00000099364
ENSG00000100350
ENSG00000100503
ENSG00000102317
ENSG00000103241
ENSG00000105202
ENSG00000105643
ENSG00000106121
ENSG00000106308
ENSG00000107464
ENSG00000112664
ENSG00000113387
ENSG00000113558
ENSG00000115649
ENSG00000115657
ENSG00000115758
ENSG00000116127
ENSG00000116148
ENSG00000117505
ENSG00000118420
ENSG00000120805
ENSG00000125457
ENSG00000125656
ENSG00000127483
ENSG00000128191
ENSG00000131100
ENSG00000131368
ENSG00000132341
ENSG00000134243
ENSG00000135486
ENSG00000135931
ENSG00000136827
ENSG00000138160
ENSG00000142686
ENSG00000143512
ENSG00000143761
ENSG00000144120
ENSG00000144580
ENSG00000147324
ENSG00000148357
ENSG00000148814
ENSG00000149100
ENSG00000150768
ENSG00000151514
ENSG00000155366
ENSG00000158805
ENSG00000160051
ENSG00000160055
ENSG00000160326
ENSG00000160703
ENSG00000162231
ENSG00000162543
ENSG00000162607
ENSG00000163660
ENSG00000165516
ENSG00000165684
ENSG00000167088
ENSG00000167114
ENSG00000167470
ENSG00000167693
ENSG00000167992
ENSG00000168397
ENSG00000169564
ENSG00000170889
ENSG00000171169
ENSG00000171302
ENSG00000172428
ENSG00000172895
ENSG00000173320
ENSG00000173658
ENSG00000173811
ENSG00000175104
ENSG00000176946
ENSG00000177189
ENSG00000177700
ENSG00000178718
ENSG00000181638
ENSG00000182638
ENSG00000183509
ENSG00000183684
ENSG00000183755
ENSG00000184952
ENSG00000185359
ENSG00000185818


>ACGCCTGC - PAM10
ENSG00000006717
ENSG00000025423
ENSG00000047249
ENSG00000064490
ENSG00000073252
ENSG00000077254
ENSG00000079150
ENSG00000090932
ENSG00000092529
ENSG00000100033
ENSG00000100427
ENSG00000100600
ENSG00000100994
ENSG00000101473
ENSG00000103114
ENSG00000105321
ENSG00000106533
ENSG00000108773
ENSG00000108883
ENSG00000109118
ENSG00000111788
ENSG00000111799
ENSG00000111845
ENSG00000116095
ENSG00000119421
ENSG00000119673
ENSG00000126524
ENSG00000129255
ENSG00000130313
ENSG00000130540
ENSG00000130748
ENSG00000131148
ENSG00000132646
ENSG00000133101
ENSG00000133256
ENSG00000134594
ENSG00000134874
ENSG00000137414
ENSG00000141378
ENSG00000141698
ENSG00000143390
ENSG00000145817
ENSG00000146695
ENSG00000152969
ENSG00000159339
ENSG00000159459
ENSG00000160224
ENSG00000161594
ENSG00000167522
ENSG00000168653
ENSG00000169750
ENSG00000170604
ENSG00000171606
ENSG00000172009
ENSG00000173674
ENSG00000176903
ENSG00000177798
ENSG00000178458
ENSG00000178773
ENSG00000184100
ENSG00000185274
ENSG00000185558


>ACGCGCT - PAM10
ENSG00000002822
ENSG00000023608
ENSG00000047230
ENSG00000051596
ENSG00000058262
ENSG00000067749
ENSG00000070778
ENSG00000087074
ENSG00000099624
ENSG00000101057
ENSG00000104660
ENSG00000105131
ENSG00000105656
ENSG00000108588
ENSG00000108797
ENSG00000112855
ENSG00000114779
ENSG00000118960
ENSG00000121722
ENSG00000123975
ENSG00000124198
ENSG00000126458
ENSG00000129235
ENSG00000129245
ENSG00000129460
ENSG00000130956
ENSG00000131626
ENSG00000132341
ENSG00000138075
ENSG00000138495
ENSG00000141668
ENSG00000142168
ENSG00000143620
ENSG00000143748
ENSG00000144579
ENSG00000145506
ENSG00000145911
ENSG00000146453
ENSG00000146701
ENSG00000147274
ENSG00000148826
ENSG00000149929
ENSG00000155100
ENSG00000155368
ENSG00000161960
ENSG00000163104
ENSG00000164040
ENSG00000165506
ENSG00000166037
ENSG00000167508
ENSG00000168452
ENSG00000169162
ENSG00000169750
ENSG00000170089
ENSG00000170525
ENSG00000170727
ENSG00000173511
ENSG00000173811
ENSG00000177294
ENSG00000177380
ENSG00000181396
ENSG00000181704
ENSG00000183145
ENSG00000184887
ENSG00000185608


>ACGCTC - PAM1
ENSG00000006282
ENSG00000007080
ENSG00000047662
ENSG00000050393
ENSG00000065970
ENSG00000071553
ENSG00000089048
ENSG00000100097
ENSG00000102103
ENSG00000103275
ENSG00000104331
ENSG00000104812
ENSG00000106992
ENSG00000115507
ENSG00000121966
ENSG00000127585
ENSG00000127720
ENSG00000127804
ENSG00000131584
ENSG00000131626
ENSG00000137522
ENSG00000144212
ENSG00000150459
ENSG00000153066
ENSG00000159964
ENSG00000161681
ENSG00000161853
ENSG00000168071
ENSG00000169594
ENSG00000169972
ENSG00000170385
ENSG00000172985
ENSG00000173581
ENSG00000175352
ENSG00000177374
ENSG00000180089
ENSG00000180230
ENSG00000184436
ENSG00000185558


>ACGGA - PAM1
ENSG00000008177
ENSG00000012048
ENSG00000067445
ENSG00000068489
ENSG00000079482
ENSG00000081277
ENSG00000084092
ENSG00000087085
ENSG00000090447
ENSG00000100726
ENSG00000100987
ENSG00000102887
ENSG00000105576
ENSG00000109919
ENSG00000110536
ENSG00000112478
ENSG00000114388
ENSG00000114942
ENSG00000115677
ENSG00000116260
ENSG00000117602
ENSG00000122038
ENSG00000123444
ENSG00000124370
ENSG00000124440
ENSG00000125834
ENSG00000132275
ENSG00000133247
ENSG00000133641
ENSG00000136758
ENSG00000137341
ENSG00000137383
ENSG00000138162
ENSG00000138835
ENSG00000143252
ENSG00000143434
ENSG00000144895
ENSG00000147324
ENSG00000148229
ENSG00000149311
ENSG00000150907
ENSG00000150991
ENSG00000151923
ENSG00000154832
ENSG00000158747
ENSG00000159147
ENSG00000163019
ENSG00000166526
ENSG00000166797
ENSG00000167674
ENSG00000168000
ENSG00000168439
ENSG00000168452
ENSG00000171362
ENSG00000171953
ENSG00000173454
ENSG00000174579
ENSG00000174744
ENSG00000174851
ENSG00000176148
ENSG00000176532
ENSG00000176692
ENSG00000177971
ENSG00000179036
ENSG00000179218
ENSG00000179270
ENSG00000179387
ENSG00000180481
ENSG00000181220
ENSG00000182638
ENSG00000182944
ENSG00000184949
ENSG00000184986


>ACGGA - PAM10
ENSG00000011478
ENSG00000012048
ENSG00000043316
ENSG00000064547
ENSG00000064652
ENSG00000064932
ENSG00000068831
ENSG00000070087
ENSG00000070808
ENSG00000074582
ENSG00000075275
ENSG00000078872
ENSG00000080608
ENSG00000081853
ENSG00000086065
ENSG00000087085
ENSG00000090061
ENSG00000090621
ENSG00000095319
ENSG00000099385
ENSG00000100647
ENSG00000101391
ENSG00000102144
ENSG00000105216
ENSG00000105696
ENSG00000106588
ENSG00000109519
ENSG00000110092
ENSG00000112357
ENSG00000112511
ENSG00000115507
ENSG00000115524
ENSG00000115649
ENSG00000115677
ENSG00000115977
ENSG00000120438
ENSG00000122038
ENSG00000122592
ENSG00000123689
ENSG00000124766
ENSG00000126005
ENSG00000128050
ENSG00000129152
ENSG00000130751
ENSG00000130881
ENSG00000131095
ENSG00000132835
ENSG00000132842
ENSG00000132963
ENSG00000134419
ENSG00000134508
ENSG00000134759
ENSG00000135111
ENSG00000135617
ENSG00000136295
ENSG00000136463
ENSG00000137154
ENSG00000137330
ENSG00000138326
ENSG00000138442
ENSG00000139617
ENSG00000139697
ENSG00000141294
ENSG00000141582
ENSG00000142290
ENSG00000143222
ENSG00000143252
ENSG00000144713
ENSG00000145192
ENSG00000146386
ENSG00000146729
ENSG00000148229
ENSG00000149311
ENSG00000149925
ENSG00000150907
ENSG00000151646
ENSG00000152219
ENSG00000154832
ENSG00000155926
ENSG00000158066
ENSG00000158747
ENSG00000161509
ENSG00000162073
ENSG00000163832
ENSG00000165175
ENSG00000166530
ENSG00000166743
ENSG00000167653
ENSG00000167671
ENSG00000167674
ENSG00000167925
ENSG00000168028
ENSG00000170315
ENSG00000170955
ENSG00000173454
ENSG00000174137
ENSG00000174744
ENSG00000174796
ENSG00000174953
ENSG00000175097
ENSG00000175137
ENSG00000176148
ENSG00000176444
ENSG00000177508
ENSG00000177733
ENSG00000177971
ENSG00000179115
ENSG00000180423
ENSG00000180481
ENSG00000181031
ENSG00000182324
ENSG00000183840
ENSG00000183914
ENSG00000184986
ENSG00000185030


>ACGGAAC - PAM10
ENSG00000001630
ENSG00000004478
ENSG00000012211
ENSG00000064995
ENSG00000075856
ENSG00000085063
ENSG00000090061
ENSG00000092020
ENSG00000100299
ENSG00000100376
ENSG00000100395
ENSG00000100479
ENSG00000100926
ENSG00000106800
ENSG00000111142
ENSG00000112367
ENSG00000115524
ENSG00000115657
ENSG00000118492
ENSG00000121864
ENSG00000123975
ENSG00000124570
ENSG00000126953
ENSG00000132835
ENSG00000132842
ENSG00000136463
ENSG00000147274
ENSG00000149922
ENSG00000150991
ENSG00000153147
ENSG00000154832
ENSG00000163918
ENSG00000167258
ENSG00000167996
ENSG00000168028
ENSG00000168936
ENSG00000171792
ENSG00000172586
ENSG00000172889
ENSG00000175356
ENSG00000178093
ENSG00000179218
ENSG00000184338
ENSG00000185554


>ACGGGAA - PAM1
ENSG00000048828
ENSG00000068650
ENSG00000072501
ENSG00000077463
ENSG00000099617
ENSG00000099800
ENSG00000100209
ENSG00000100554
ENSG00000101200
ENSG00000102901
ENSG00000104856
ENSG00000108602
ENSG00000110237
ENSG00000112472
ENSG00000112983
ENSG00000124237
ENSG00000130206
ENSG00000132688
ENSG00000133246
ENSG00000134323
ENSG00000134809
ENSG00000136286
ENSG00000138297
ENSG00000141519
ENSG00000144805
ENSG00000145365
ENSG00000145782
ENSG00000146094
ENSG00000146373
ENSG00000157045
ENSG00000157238
ENSG00000157796
ENSG00000158739
ENSG00000162836
ENSG00000163660
ENSG00000163995
ENSG00000166595
ENSG00000166710
ENSG00000167461
ENSG00000168028
ENSG00000168129
ENSG00000170345
ENSG00000171635
ENSG00000176871
ENSG00000177096
ENSG00000178802
ENSG00000182224
ENSG00000185311


>ACTCA - PAM1
ENSG00000000457
ENSG00000012061
ENSG00000013563
ENSG00000013588
ENSG00000027869
ENSG00000058866
ENSG00000100292
ENSG00000100739
ENSG00000100888
ENSG00000101199
ENSG00000103184
ENSG00000104888
ENSG00000106772
ENSG00000112091
ENSG00000113893
ENSG00000116183
ENSG00000117560
ENSG00000120065
ENSG00000121067
ENSG00000121579
ENSG00000124479
ENSG00000129910
ENSG00000130528
ENSG00000131188
ENSG00000135709
ENSG00000137831
ENSG00000138180
ENSG00000139133
ENSG00000139211
ENSG00000144396
ENSG00000145777
ENSG00000145794
ENSG00000146830
ENSG00000149651
ENSG00000150093
ENSG00000151646
ENSG00000156232
ENSG00000156860
ENSG00000157005
ENSG00000164171
ENSG00000165272
ENSG00000168476
ENSG00000169678
ENSG00000171621
ENSG00000175556
ENSG00000176246
ENSG00000177119
ENSG00000177457
ENSG00000179542
ENSG00000179674
ENSG00000181284
ENSG00000183775
ENSG00000185185
ENSG00000185662


>ACTCACCC - PAM10
ENSG00000011028
ENSG00000041880
ENSG00000056736
ENSG00000068354
ENSG00000101342
ENSG00000105669
ENSG00000110583
ENSG00000112984
ENSG00000122852
ENSG00000122854
ENSG00000124091
ENSG00000125484
ENSG00000126705
ENSG00000130700
ENSG00000132840
ENSG00000137361
ENSG00000137383
ENSG00000142530
ENSG00000144597
ENSG00000149182
ENSG00000161249
ENSG00000161647
ENSG00000163219
ENSG00000166965
ENSG00000167113
ENSG00000168028
ENSG00000168484
ENSG00000172070
ENSG00000172794
ENSG00000177697
ENSG00000179152
ENSG00000181523
ENSG00000182314
ENSG00000182364
ENSG00000182388
ENSG00000185303


>ACTGCCT - PAM1
ENSG00000008226
ENSG00000008838
ENSG00000040633
ENSG00000054116
ENSG00000070490
ENSG00000074416
ENSG00000077800
ENSG00000100453
ENSG00000104154
ENSG00000108001
ENSG00000119714
ENSG00000121905
ENSG00000125843
ENSG00000128872
ENSG00000132185
ENSG00000136877
ENSG00000137767
ENSG00000140022
ENSG00000140254
ENSG00000149538
ENSG00000149823
ENSG00000154198
ENSG00000156970
ENSG00000159792
ENSG00000160323
ENSG00000161203
ENSG00000161544
ENSG00000162981
ENSG00000165970
ENSG00000168237
ENSG00000172943
ENSG00000174844
ENSG00000179643
ENSG00000183644
ENSG00000185652
ENSG00000185909


>ACTTCCGG - PAM10
ENSG00000006114
ENSG00000014919
ENSG00000022277
ENSG00000053770
ENSG00000063244
ENSG00000065057
ENSG00000072958
ENSG00000075089
ENSG00000084623
ENSG00000085733
ENSG00000092091
ENSG00000099917
ENSG00000100142
ENSG00000100632
ENSG00000101250
ENSG00000103111
ENSG00000104626
ENSG00000104946
ENSG00000105370
ENSG00000105447
ENSG00000105726
ENSG00000106399
ENSG00000107021
ENSG00000108599
ENSG00000108826
ENSG00000110619
ENSG00000110711
ENSG00000111707
ENSG00000111845
ENSG00000112110
ENSG00000112489
ENSG00000113194
ENSG00000114686
ENSG00000114742
ENSG00000114850
ENSG00000116213
ENSG00000116863
ENSG00000117242
ENSG00000120159
ENSG00000124357
ENSG00000125037
ENSG00000126005
ENSG00000126749
ENSG00000126787
ENSG00000130119
ENSG00000130177
ENSG00000130811
ENSG00000132286
ENSG00000132768
ENSG00000132963
ENSG00000133606
ENSG00000135045
ENSG00000135930
ENSG00000135940
ENSG00000136271
ENSG00000136937
ENSG00000137168
ENSG00000139350
ENSG00000140463
ENSG00000140497
ENSG00000140527
ENSG00000140650
ENSG00000141428
ENSG00000141552
ENSG00000142002
ENSG00000143368
ENSG00000143995
ENSG00000145375
ENSG00000149823
ENSG00000150779
ENSG00000152487
ENSG00000156313
ENSG00000159079
ENSG00000160055
ENSG00000160131
ENSG00000160410
ENSG00000161395
ENSG00000161618
ENSG00000162396
ENSG00000163104
ENSG00000163507
ENSG00000163961
ENSG00000164209
ENSG00000164609
ENSG00000164902
ENSG00000164921
ENSG00000166595
ENSG00000166821
ENSG00000166847
ENSG00000167523
ENSG00000168092
ENSG00000168233
ENSG00000168827
ENSG00000169217
ENSG00000169230
ENSG00000169592
ENSG00000169989
ENSG00000170445
ENSG00000170619
ENSG00000172500
ENSG00000173935
ENSG00000174132
ENSG00000174276
ENSG00000175193
ENSG00000175602
ENSG00000178028
ENSG00000178667
ENSG00000179119
ENSG00000179262
ENSG00000179927
ENSG00000180999
ENSG00000182569
ENSG00000183684
ENSG00000184110
ENSG00000184436
ENSG00000184670
ENSG00000184786
ENSG00000184886
ENSG00000185627
ENSG00000185788


>ACTTTG - PAM1
ENSG00000056487
ENSG00000092036
ENSG00000103733
ENSG00000103852
ENSG00000105792
ENSG00000106688
ENSG00000108576
ENSG00000110436
ENSG00000126822
ENSG00000131236
ENSG00000133256
ENSG00000136997
ENSG00000138079
ENSG00000138804
ENSG00000144063
ENSG00000146090
ENSG00000147852
ENSG00000152049
ENSG00000152894
ENSG00000153234
ENSG00000154153
ENSG00000162896
ENSG00000163800
ENSG00000165215
ENSG00000167584
ENSG00000169057
ENSG00000170264
ENSG00000176387
ENSG00000182919
ENSG00000183741


>AGAAA - PAM10
ENSG00000003147
ENSG00000003402
ENSG00000004948
ENSG00000008086
ENSG00000011143
ENSG00000011258
ENSG00000017213
ENSG00000021602
ENSG00000028701
ENSG00000039537
ENSG00000041357
ENSG00000043093
ENSG00000058272
ENSG00000064036
ENSG00000064835
ENSG00000065150
ENSG00000066405
ENSG00000067113
ENSG00000070081
ENSG00000072581
ENSG00000073712
ENSG00000073849
ENSG00000074527
ENSG00000075103
ENSG00000075420
ENSG00000075651
ENSG00000077063
ENSG00000077380
ENSG00000079215
ENSG00000080166
ENSG00000080298
ENSG00000081189
ENSG00000082074
ENSG00000082153
ENSG00000085563
ENSG00000088325
ENSG00000091138
ENSG00000091986
ENSG00000092009
ENSG00000092191
ENSG00000094963
ENSG00000100280
ENSG00000100453
ENSG00000100614
ENSG00000101407
ENSG00000101911
ENSG00000101935
ENSG00000101977
ENSG00000102024
ENSG00000102897
ENSG00000102908
ENSG00000104435
ENSG00000104732
ENSG00000104973
ENSG00000105793
ENSG00000106135
ENSG00000107464
ENSG00000107614
ENSG00000107968
ENSG00000108030
ENSG00000108556
ENSG00000109132
ENSG00000109205
ENSG00000109255
ENSG00000109654
ENSG00000110060
ENSG00000110066
ENSG00000110075
ENSG00000110497
ENSG00000111341
ENSG00000111696
ENSG00000111817
ENSG00000111907
ENSG00000112091
ENSG00000112237
ENSG00000112238
ENSG00000112459
ENSG00000112812
ENSG00000113387
ENSG00000114200
ENSG00000114209
ENSG00000114423
ENSG00000114514
ENSG00000114679
ENSG00000115165
ENSG00000115474
ENSG00000115504
ENSG00000115705
ENSG00000115919
ENSG00000116774
ENSG00000118307
ENSG00000118520
ENSG00000118557
ENSG00000118849
ENSG00000119508
ENSG00000119616
ENSG00000120156
ENSG00000120210
ENSG00000122145
ENSG00000122477
ENSG00000122641
ENSG00000123080
ENSG00000123096
ENSG00000123411
ENSG00000123572
ENSG00000124812
ENSG00000125355
ENSG00000125798
ENSG00000127074
ENSG00000127083
ENSG00000127249
ENSG00000128573
ENSG00000128654
ENSG00000129151
ENSG00000129563
ENSG00000130413
ENSG00000132406
ENSG00000132424
ENSG00000133398
ENSG00000134255
ENSG00000134352
ENSG00000134531
ENSG00000134588
ENSG00000134755
ENSG00000134765
ENSG00000134817
ENSG00000134996
ENS


>AGACC - PAM10
ENSG00000004399
ENSG00000007216
ENSG00000009709
ENSG00000011451
ENSG00000018625
ENSG00000044446
ENSG00000049768
ENSG00000050130
ENSG00000061337
ENSG00000065802
ENSG00000067955
ENSG00000074219
ENSG00000075856
ENSG00000076928
ENSG00000078808
ENSG00000084636
ENSG00000084764
ENSG00000085185
ENSG00000086967
ENSG00000088002
ENSG00000088320
ENSG00000089116
ENSG00000089351
ENSG00000092054
ENSG00000095752
ENSG00000100147
ENSG00000100150
ENSG00000100181
ENSG00000101084
ENSG00000101266
ENSG00000101435
ENSG00000101438
ENSG00000102898
ENSG00000103196
ENSG00000104783
ENSG00000104870
ENSG00000104901
ENSG00000105011
ENSG00000105327
ENSG00000105364
ENSG00000105369
ENSG00000105370
ENSG00000105409
ENSG00000105438
ENSG00000105509
ENSG00000107104
ENSG00000107338
ENSG00000108342
ENSG00000108961
ENSG00000110876
ENSG00000114679
ENSG00000114923
ENSG00000116221
ENSG00000116786
ENSG00000116871
ENSG00000117016
ENSG00000119431
ENSG00000121680
ENSG00000122180
ENSG00000124260
ENSG00000125885
ENSG00000126247
ENSG00000127743
ENSG00000128016
ENSG00000128322
ENSG00000128524
ENSG00000128564
ENSG00000128617
ENSG00000130701
ENSG00000130876
ENSG00000131037
ENSG00000131055
ENSG00000131069
ENSG00000131437
ENSG00000131471
ENSG00000132480
ENSG00000132746
ENSG00000132793
ENSG00000135472
ENSG00000135953
ENSG00000136811
ENSG00000137729
ENSG00000137824
ENSG00000138623
ENSG00000141753
ENSG00000142319
ENSG00000142538
ENSG00000142549
ENSG00000146005
ENSG00000148677
ENSG00000149596
ENSG00000149761
ENSG00000156471
ENSG00000156983
ENSG00000157350
ENSG00000157851
ENSG00000158292
ENSG00000159713
ENSG00000160293
ENSG00000160327
ENSG00000160472
ENSG00000160650
ENSG00000160808
ENSG00000161914
ENSG00000163684
ENSG00000164896
ENSG00000165553
ENSG00000165644
ENSG00000165801
ENSG00000165953
ENSG00000166136
ENSG00000166329
ENSG00000166660
ENSG00000166862
ENSG00000167113
ENSG00000167114
ENSG00000167394
ENSG00000167487
ENSG00000167584
ENSG00000167617
ENSG00000167755
ENSG00000168005
ENSG00000168269
ENSG00000168631
ENSG00000169035
ENSG00000169575
ENSG00000170178
ENS


>AGACCC - PAM10
ENSG00000004399
ENSG00000005884
ENSG00000006327
ENSG00000008130
ENSG00000068354
ENSG00000074219
ENSG00000075073
ENSG00000075856
ENSG00000078549
ENSG00000078808
ENSG00000080573
ENSG00000082458
ENSG00000086065
ENSG00000086967
ENSG00000087085
ENSG00000088002
ENSG00000088888
ENSG00000095752
ENSG00000100181
ENSG00000100422
ENSG00000101109
ENSG00000101435
ENSG00000101438
ENSG00000104783
ENSG00000104870
ENSG00000105193
ENSG00000105369
ENSG00000105370
ENSG00000105409
ENSG00000105438
ENSG00000105509
ENSG00000105643
ENSG00000108819
ENSG00000108840
ENSG00000108961
ENSG00000110719
ENSG00000111647
ENSG00000112514
ENSG00000114019
ENSG00000114737
ENSG00000114923
ENSG00000116786
ENSG00000118160
ENSG00000125170
ENSG00000125505
ENSG00000128322
ENSG00000128564
ENSG00000128617
ENSG00000129990
ENSG00000130701
ENSG00000130876
ENSG00000131037
ENSG00000131055
ENSG00000131437
ENSG00000131473
ENSG00000132746
ENSG00000132793
ENSG00000135472
ENSG00000137345
ENSG00000137474
ENSG00000138813
ENSG00000139495
ENSG00000142538
ENSG00000142549
ENSG00000143443
ENSG00000144579
ENSG00000145063
ENSG00000151360
ENSG00000152784
ENSG00000155090
ENSG00000156471
ENSG00000156711
ENSG00000156983
ENSG00000157350
ENSG00000158050
ENSG00000159713
ENSG00000160327
ENSG00000160472
ENSG00000160650
ENSG00000160808
ENSG00000161958
ENSG00000162068
ENSG00000162728
ENSG00000163684
ENSG00000163832
ENSG00000164896
ENSG00000165801
ENSG00000165905
ENSG00000166407
ENSG00000167113
ENSG00000167165
ENSG00000167173
ENSG00000167487
ENSG00000167584
ENSG00000167617
ENSG00000167755
ENSG00000167774
ENSG00000167815
ENSG00000169035
ENSG00000170892
ENSG00000171017
ENSG00000172638
ENSG00000174289
ENSG00000175489
ENSG00000176678
ENSG00000178458
ENSG00000180035
ENSG00000181523
ENSG00000182490
ENSG00000182578
ENSG00000183207
ENSG00000183258
ENSG00000183315
ENSG00000183658
ENSG00000184591
ENSG00000184675
ENSG00000184922
ENSG00000185317


>AGACTA - PAM10
ENSG00000034677
ENSG00000059691
ENSG00000060718
ENSG00000069122
ENSG00000070759
ENSG00000077754
ENSG00000078589
ENSG00000087302
ENSG00000087997
ENSG00000089091
ENSG00000102837
ENSG00000103042
ENSG00000106031
ENSG00000106245
ENSG00000107290
ENSG00000108349
ENSG00000109654
ENSG00000111732
ENSG00000111740
ENSG00000111843
ENSG00000112306
ENSG00000114023
ENSG00000114113
ENSG00000115009
ENSG00000117586
ENSG00000117601
ENSG00000122584
ENSG00000125503
ENSG00000128039
ENSG00000129083
ENSG00000132952
ENSG00000135378
ENSG00000136155
ENSG00000136881
ENSG00000136950
ENSG00000139278
ENSG00000140015
ENSG00000144445
ENSG00000145623
ENSG00000147548
ENSG00000150756
ENSG00000155636
ENSG00000157224
ENSG00000160049
ENSG00000162864
ENSG00000162885
ENSG00000163251
ENSG00000163660
ENSG00000163728
ENSG00000163872
ENSG00000163885
ENSG00000163939
ENSG00000164125
ENSG00000164612
ENSG00000164694
ENSG00000164978
ENSG00000168286
ENSG00000168610
ENSG00000169906
ENSG00000169989
ENSG00000170606
ENSG00000171201
ENSG00000173114
ENSG00000175455
ENSG00000176145
ENSG00000177305
ENSG00000178961
ENSG00000182181


>AGAGCC - PAM1
ENSG00000005812
ENSG00000007372
ENSG00000023892
ENSG00000043462
ENSG00000063015
ENSG00000063244
ENSG00000069849
ENSG00000088835
ENSG00000092295
ENSG00000095596
ENSG00000099288
ENSG00000100299
ENSG00000101204
ENSG00000105227
ENSG00000110046
ENSG00000114349
ENSG00000114646
ENSG00000116586
ENSG00000123338
ENSG00000123405
ENSG00000124529
ENSG00000124693
ENSG00000127564
ENSG00000128310
ENSG00000131435
ENSG00000133466
ENSG00000134285
ENSG00000135454
ENSG00000136059
ENSG00000136802
ENSG00000136930
ENSG00000139890
ENSG00000140025
ENSG00000141469
ENSG00000142789
ENSG00000146047
ENSG00000146684
ENSG00000157150
ENSG00000158340
ENSG00000158927
ENSG00000162144
ENSG00000162909
ENSG00000162931
ENSG00000165238
ENSG00000165390
ENSG00000166444
ENSG00000168140
ENSG00000168274
ENSG00000168278
ENSG00000169178
ENSG00000170276
ENSG00000170759
ENSG00000173264
ENSG00000176624
ENSG00000177169
ENSG00000177875
ENSG00000180596
ENSG00000180764
ENSG00000181203
ENSG00000182278
ENSG00000182958
ENSG00000184113
ENSG00000184260
ENSG00000184261
ENSG00000185133


>AGAGCCA - PAM1
ENSG00000096474
ENSG00000100167
ENSG00000105409
ENSG00000114349
ENSG00000117155
ENSG00000120705
ENSG00000123338
ENSG00000124529
ENSG00000124693
ENSG00000128310
ENSG00000129194
ENSG00000131435
ENSG00000133466
ENSG00000139574
ENSG00000146684
ENSG00000152104
ENSG00000154914
ENSG00000156486
ENSG00000157150
ENSG00000158927
ENSG00000160282
ENSG00000162931
ENSG00000165810
ENSG00000167552
ENSG00000168274
ENSG00000168278
ENSG00000168427
ENSG00000169178
ENSG00000169188
ENSG00000170276
ENSG00000170759
ENSG00000170836
ENSG00000172269
ENSG00000180745
ENSG00000181203
ENSG00000182278
ENSG00000182958
ENSG00000182984
ENSG00000182995
ENSG00000183464
ENSG00000183917
ENSG00000184260
ENSG00000185133
ENSG00000185347


>AGAGCCAC - PAM1
ENSG00000007062
ENSG00000092929
ENSG00000101204
ENSG00000105221
ENSG00000105293
ENSG00000120705
ENSG00000123405
ENSG00000124529
ENSG00000124693
ENSG00000125434
ENSG00000135127
ENSG00000139433
ENSG00000146047
ENSG00000158340
ENSG00000162931
ENSG00000165810
ENSG00000168274
ENSG00000168278
ENSG00000168685
ENSG00000170276
ENSG00000170425
ENSG00000170759
ENSG00000174206
ENSG00000181203
ENSG00000182278
ENSG00000182958
ENSG00000182984
ENSG00000182995
ENSG00000184260
ENSG00000185628


>AGAGCCT - PAM1
ENSG00000001461
ENSG00000012223
ENSG00000054967
ENSG00000063015
ENSG00000068438
ENSG00000087448
ENSG00000088835
ENSG00000100299
ENSG00000104611
ENSG00000114405
ENSG00000114646
ENSG00000114853
ENSG00000115306
ENSG00000122852
ENSG00000123689
ENSG00000124529
ENSG00000124642
ENSG00000124693
ENSG00000125538
ENSG00000127564
ENSG00000130810
ENSG00000131095
ENSG00000132911
ENSG00000134780
ENSG00000136059
ENSG00000136802
ENSG00000136930
ENSG00000137474
ENSG00000139718
ENSG00000141524
ENSG00000141753
ENSG00000157150
ENSG00000157782
ENSG00000162909
ENSG00000162931
ENSG00000166947
ENSG00000167377
ENSG00000168140
ENSG00000168274
ENSG00000168278
ENSG00000170442
ENSG00000178346
ENSG00000180596
ENSG00000181203
ENSG00000182278
ENSG00000182580
ENSG00000182958
ENSG00000184260
ENSG00000184489
ENSG00000185287
ENSG00000185303


>AGAGGCCC - PAM1
ENSG00000102076
ENSG00000103227
ENSG00000105662
ENSG00000106089
ENSG00000107821
ENSG00000108963
ENSG00000110958
ENSG00000123374
ENSG00000125902
ENSG00000125968
ENSG00000139726
ENSG00000141499
ENSG00000142910
ENSG00000143171
ENSG00000147380
ENSG00000154768
ENSG00000162068
ENSG00000163517
ENSG00000163914
ENSG00000164559
ENSG00000165917
ENSG00000166160
ENSG00000168477
ENSG00000169184
ENSG00000170689
ENSG00000173567
ENSG00000176390
ENSG00000178449
ENSG00000179627
ENSG00000180891
ENSG00000184378
ENSG00000185504
ENSG00000185896


>AGCAGG - PAM1
ENSG00000006534
ENSG00000022976
ENSG00000040608
ENSG00000056558
ENSG00000058453
ENSG00000064489
ENSG00000075073
ENSG00000079432
ENSG00000080854
ENSG00000092054
ENSG00000101470
ENSG00000106308
ENSG00000110080
ENSG00000110719
ENSG00000111960
ENSG00000112759
ENSG00000114378
ENSG00000117122
ENSG00000117318
ENSG00000117834
ENSG00000121057
ENSG00000121104
ENSG00000121680
ENSG00000125354
ENSG00000125457
ENSG00000126603
ENSG00000130270
ENSG00000132749
ENSG00000133878
ENSG00000134571
ENSG00000134780
ENSG00000135248
ENSG00000135502
ENSG00000136059
ENSG00000136286
ENSG00000137413
ENSG00000138028
ENSG00000139219
ENSG00000141524
ENSG00000142185
ENSG00000143126
ENSG00000143318
ENSG00000143858
ENSG00000146205
ENSG00000146352
ENSG00000148400
ENSG00000159173
ENSG00000159640
ENSG00000160654
ENSG00000161955
ENSG00000163184
ENSG00000163472
ENSG00000163545
ENSG00000164007
ENSG00000164082
ENSG00000165644
ENSG00000165905
ENSG00000167110
ENSG00000167491
ENSG00000167515
ENSG00000167941
ENSG00000168528
ENSG00000168546
ENSG00000170374
ENSG00000173101
ENSG00000173409
ENSG00000173511
ENSG00000173753
ENSG00000173991
ENSG00000175012
ENSG00000175793
ENSG00000175920
ENSG00000177697
ENSG00000178038
ENSG00000178685
ENSG00000179314
ENSG00000181790
ENSG00000184142
ENSG00000184502
ENSG00000184828
ENSG00000185038
ENSG00000185602
ENSG00000185739
ENSG00000185761
ENSG00000185888


>AGCAGG - PAM10
ENSG00000006127
ENSG00000006531
ENSG00000007384
ENSG00000007402
ENSG00000010295
ENSG00000010319
ENSG00000010327
ENSG00000013563
ENSG00000013573
ENSG00000040608
ENSG00000050820
ENSG00000064489
ENSG00000065534
ENSG00000066336
ENSG00000067842
ENSG00000069424
ENSG00000071677
ENSG00000072518
ENSG00000074370
ENSG00000075539
ENSG00000079805
ENSG00000084652
ENSG00000086288
ENSG00000087245
ENSG00000095303
ENSG00000099882
ENSG00000100034
ENSG00000100077
ENSG00000100147
ENSG00000100379
ENSG00000101187
ENSG00000101849
ENSG00000102145
ENSG00000102879
ENSG00000102912
ENSG00000107672
ENSG00000108557
ENSG00000110719
ENSG00000111218
ENSG00000111987
ENSG00000112759
ENSG00000114378
ENSG00000114554
ENSG00000115289
ENSG00000116219
ENSG00000116604
ENSG00000116983
ENSG00000117983
ENSG00000119535
ENSG00000121281
ENSG00000124299
ENSG00000125089
ENSG00000125637
ENSG00000125775
ENSG00000126337
ENSG00000126500
ENSG00000126603
ENSG00000126822
ENSG00000129226
ENSG00000129757
ENSG00000130157
ENSG00000130241
ENSG00000130270
ENSG00000130876
ENSG00000131730
ENSG00000132386
ENSG00000132874
ENSG00000133056
ENSG00000133216
ENSG00000134780
ENSG00000136059
ENSG00000136286
ENSG00000136305
ENSG00000136930
ENSG00000137507
ENSG00000137868
ENSG00000139200
ENSG00000139219
ENSG00000139574
ENSG00000140022
ENSG00000140044
ENSG00000140623
ENSG00000142185
ENSG00000142208
ENSG00000143126
ENSG00000143858
ENSG00000144791
ENSG00000145649
ENSG00000146005
ENSG00000146205
ENSG00000146352
ENSG00000147485
ENSG00000148156
ENSG00000148400
ENSG00000153443
ENSG00000155665
ENSG00000155878
ENSG00000156111
ENSG00000156970
ENSG00000159640
ENSG00000160703
ENSG00000162040
ENSG00000163932
ENSG00000164236
ENSG00000164920
ENSG00000165138
ENSG00000165644
ENSG00000165912
ENSG00000166090
ENSG00000166220
ENSG00000166863
ENSG00000167110
ENSG00000167491
ENSG00000167515
ENSG00000167588
ENSG00000167723
ENSG00000168411
ENSG00000168496
ENSG00000168546
ENSG00000169710
ENSG00000171345
ENSG00000171396
ENSG00000171401
ENSG00000171604
ENSG00000172247
ENSG00000172725
ENSG00000172935
EN


>AGCCA - PAM10
ENSG00000005379
ENSG00000006071
ENSG00000011243
ENSG00000036530
ENSG00000039068
ENSG00000040487
ENSG00000040608
ENSG00000043316
ENSG00000061273
ENSG00000069424
ENSG00000073861
ENSG00000075073
ENSG00000077238
ENSG00000079393
ENSG00000086159
ENSG00000088340
ENSG00000088854
ENSG00000090861
ENSG00000092028
ENSG00000092054
ENSG00000099910
ENSG00000099956
ENSG00000099994
ENSG00000100060
ENSG00000100097
ENSG00000100243
ENSG00000100364
ENSG00000100949
ENSG00000101187
ENSG00000101945
ENSG00000102050
ENSG00000102912
ENSG00000103549
ENSG00000103653
ENSG00000104983
ENSG00000105137
ENSG00000105179
ENSG00000105393
ENSG00000106003
ENSG00000106948
ENSG00000107104
ENSG00000108179
ENSG00000108439
ENSG00000109920
ENSG00000110057
ENSG00000110876
ENSG00000111218
ENSG00000111664
ENSG00000114353
ENSG00000116983
ENSG00000117266
ENSG00000121057
ENSG00000121281
ENSG00000122674
ENSG00000122679
ENSG00000122756
ENSG00000124212
ENSG00000124299
ENSG00000124541
ENSG00000125046
ENSG00000125434
ENSG00000125650
ENSG00000125831
ENSG00000126107
ENSG00000126500
ENSG00000126561
ENSG00000126581
ENSG00000126594
ENSG00000128594
ENSG00000129933
ENSG00000130158
ENSG00000130312
ENSG00000130377
ENSG00000130382
ENSG00000130518
ENSG00000131748
ENSG00000132002
ENSG00000132182
ENSG00000133056
ENSG00000133065
ENSG00000135094
ENSG00000135502
ENSG00000135677
ENSG00000137332
ENSG00000137474
ENSG00000138615
ENSG00000139352
ENSG00000139420
ENSG00000140044
ENSG00000140104
ENSG00000140908
ENSG00000141342
ENSG00000141469
ENSG00000142789
ENSG00000142798
ENSG00000142867
ENSG00000143412
ENSG00000143845
ENSG00000144597
ENSG00000144649
ENSG00000146700
ENSG00000146856
ENSG00000148411
ENSG00000149021
ENSG00000149452
ENSG00000149503
ENSG00000149573
ENSG00000149591
ENSG00000149633
ENSG00000151948
ENSG00000152104
ENSG00000154478
ENSG00000155087
ENSG00000157350
ENSG00000158292
ENSG00000158710
ENSG00000159714
ENSG00000160097
ENSG00000160226
ENSG00000160796
ENSG00000161018
ENSG00000161526
ENSG00000161955
ENSG00000162366
ENSG00000162489
ENSG00000162494
ENSG00000163702
ENS


>AGCCACC - PAM1
ENSG00000004455
ENSG00000005884
ENSG00000008130
ENSG00000058404
ENSG00000067560
ENSG00000071859
ENSG00000076641
ENSG00000085741
ENSG00000088340
ENSG00000088826
ENSG00000090621
ENSG00000091164
ENSG00000104983
ENSG00000110931
ENSG00000112981
ENSG00000120705
ENSG00000124529
ENSG00000124693
ENSG00000125818
ENSG00000126821
ENSG00000135480
ENSG00000140465
ENSG00000142197
ENSG00000148843
ENSG00000149591
ENSG00000149633
ENSG00000154743
ENSG00000158747
ENSG00000160796
ENSG00000162931
ENSG00000164713
ENSG00000166454
ENSG00000167137
ENSG00000167566
ENSG00000167601
ENSG00000167674
ENSG00000168278
ENSG00000169031
ENSG00000170854
ENSG00000171450
ENSG00000171790
ENSG00000173880
ENSG00000174175
ENSG00000175262
ENSG00000175318
ENSG00000176822
ENSG00000177463
ENSG00000177816
ENSG00000181203
ENSG00000182278
ENSG00000182958
ENSG00000182984
ENSG00000182995
ENSG00000183615
ENSG00000184260
ENSG00000185742


>AGCCAG - PAM10
ENSG00000007402
ENSG00000008710
ENSG00000010319
ENSG00000013364
ENSG00000015592
ENSG00000035862
ENSG00000036530
ENSG00000043316
ENSG00000049768
ENSG00000061273
ENSG00000064489
ENSG00000075618
ENSG00000076706
ENSG00000077754
ENSG00000078549
ENSG00000090776
ENSG00000092054
ENSG00000099866
ENSG00000099875
ENSG00000099994
ENSG00000100127
ENSG00000100241
ENSG00000100364
ENSG00000100385
ENSG00000100911
ENSG00000101342
ENSG00000101945
ENSG00000102886
ENSG00000102912
ENSG00000103056
ENSG00000105383
ENSG00000107104
ENSG00000107562
ENSG00000108175
ENSG00000108179
ENSG00000108272
ENSG00000108439
ENSG00000111319
ENSG00000112715
ENSG00000112759
ENSG00000112799
ENSG00000113905
ENSG00000114353
ENSG00000115363
ENSG00000116670
ENSG00000116985
ENSG00000117122
ENSG00000117834
ENSG00000118520
ENSG00000121281
ENSG00000121753
ENSG00000122674
ENSG00000122756
ENSG00000124249
ENSG00000124664
ENSG00000125872
ENSG00000126337
ENSG00000126603
ENSG00000126822
ENSG00000127564
ENSG00000130377
ENSG00000130518
ENSG00000130707
ENSG00000131183
ENSG00000131389
ENSG00000131748
ENSG00000131759
ENSG00000132005
ENSG00000132386
ENSG00000132661
ENSG00000133069
ENSG00000134668
ENSG00000136802
ENSG00000136854
ENSG00000137221
ENSG00000137394
ENSG00000138100
ENSG00000138615
ENSG00000139219
ENSG00000139574
ENSG00000140319
ENSG00000140464
ENSG00000141622
ENSG00000142002
ENSG00000142224
ENSG00000142798
ENSG00000142867
ENSG00000143001
ENSG00000143105
ENSG00000143365
ENSG00000143412
ENSG00000143787
ENSG00000144655
ENSG00000144711
ENSG00000145103
ENSG00000145901
ENSG00000146005
ENSG00000147465
ENSG00000148411
ENSG00000148604
ENSG00000148820
ENSG00000149131
ENSG00000149573
ENSG00000154102
ENSG00000154222
ENSG00000155254
ENSG00000156222
ENSG00000156711
ENSG00000157350
ENSG00000158008
ENSG00000158066
ENSG00000158786
ENSG00000160226
ENSG00000160654
ENSG00000161018
ENSG00000161888
ENSG00000162068
ENSG00000162241
ENSG00000162366
ENSG00000163344
ENSG00000163702
ENSG00000163828
ENSG00000164008
ENSG00000164068
ENSG00000164076
ENSG00000164400
ENSG00000165140
EN


>AGCCC - PAM1
ENSG00000001617
ENSG00000005379
ENSG00000006283
ENSG00000007372
ENSG00000007402
ENSG00000007866
ENSG00000036672
ENSG00000042062
ENSG00000049239
ENSG00000049283
ENSG00000060656
ENSG00000063015
ENSG00000064300
ENSG00000066336
ENSG00000069849
ENSG00000070915
ENSG00000074370
ENSG00000075043
ENSG00000078061
ENSG00000078898
ENSG00000079432
ENSG00000079462
ENSG00000084636
ENSG00000085741
ENSG00000086967
ENSG00000088836
ENSG00000090030
ENSG00000090097
ENSG00000090539
ENSG00000091640
ENSG00000095380
ENSG00000099953
ENSG00000099956
ENSG00000100003
ENSG00000100031
ENSG00000100060
ENSG00000100078
ENSG00000100083
ENSG00000100314
ENSG00000100884
ENSG00000100911
ENSG00000100992
ENSG00000101156
ENSG00000101204
ENSG00000102057
ENSG00000102575
ENSG00000103653
ENSG00000104783
ENSG00000104814
ENSG00000104936
ENSG00000105520
ENSG00000106004
ENSG00000106006
ENSG00000106125
ENSG00000107175
ENSG00000108515
ENSG00000108518
ENSG00000108840
ENSG00000108963
ENSG00000110887
ENSG00000110934
ENSG00000111679
ENSG00000113430
ENSG00000113721
ENSG00000114349
ENSG00000114353
ENSG00000114923
ENSG00000116584
ENSG00000116604
ENSG00000117016
ENSG00000117139
ENSG00000117413
ENSG00000118137
ENSG00000119772
ENSG00000120057
ENSG00000120738
ENSG00000121039
ENSG00000121680
ENSG00000121769
ENSG00000121904
ENSG00000121905
ENSG00000122378
ENSG00000123358
ENSG00000125398
ENSG00000125516
ENSG00000125902
ENSG00000126561
ENSG00000126603
ENSG00000127585
ENSG00000129159
ENSG00000129219
ENSG00000129535
ENSG00000130107
ENSG00000130203
ENSG00000130235
ENSG00000130241
ENSG00000130598
ENSG00000130711
ENSG00000130827
ENSG00000130829
ENSG00000131037
ENSG00000132024
ENSG00000132622
ENSG00000133466
ENSG00000134811
ENSG00000134871
ENSG00000135454
ENSG00000135956
ENSG00000136859
ENSG00000137285
ENSG00000137413
ENSG00000138944
ENSG00000138964
ENSG00000139998
ENSG00000140320
ENSG00000141034
ENSG00000141526
ENSG00000141570
ENSG00000142539
ENSG00000142549
ENSG00000143434
ENSG00000144230
ENSG00000144536
ENSG00000145040
ENSG00000145063
ENSG00000145911
ENSG00000146005
ENSG


>AGCCC - PAM10
ENSG00000000938
ENSG00000001629
ENSG00000004975
ENSG00000005379
ENSG00000006283
ENSG00000007312
ENSG00000007372
ENSG00000007384
ENSG00000007402
ENSG00000007866
ENSG00000010282
ENSG00000010322
ENSG00000010327
ENSG00000010610
ENSG00000035664
ENSG00000035862
ENSG00000039523
ENSG00000039987
ENSG00000040487
ENSG00000040608
ENSG00000042062
ENSG00000051128
ENSG00000054148
ENSG00000054967
ENSG00000055955
ENSG00000060656
ENSG00000061938
ENSG00000063015
ENSG00000063660
ENSG00000064300
ENSG00000064687
ENSG00000064932
ENSG00000065054
ENSG00000065320
ENSG00000065989
ENSG00000066336
ENSG00000067221
ENSG00000068438
ENSG00000069011
ENSG00000070047
ENSG00000070748
ENSG00000071564
ENSG00000072518
ENSG00000072952
ENSG00000073067
ENSG00000073861
ENSG00000074370
ENSG00000074964
ENSG00000075043
ENSG00000076864
ENSG00000076928
ENSG00000078804
ENSG00000078898
ENSG00000078900
ENSG00000079393
ENSG00000080854
ENSG00000083838
ENSG00000084093
ENSG00000084710
ENSG00000085741
ENSG00000086967
ENSG00000087245
ENSG00000088002
ENSG00000088827
ENSG00000089820
ENSG00000090006
ENSG00000090030
ENSG00000090097
ENSG00000095066
ENSG00000099814
ENSG00000099866
ENSG00000099994
ENSG00000099998
ENSG00000100003
ENSG00000100060
ENSG00000100078
ENSG00000100167
ENSG00000100171
ENSG00000100177
ENSG00000100181
ENSG00000100297
ENSG00000100314
ENSG00000100385
ENSG00000100422
ENSG00000100628
ENSG00000100911
ENSG00000101180
ENSG00000101204
ENSG00000101335
ENSG00000101400
ENSG00000102022
ENSG00000102034
ENSG00000102878
ENSG00000102886
ENSG00000102962
ENSG00000103034
ENSG00000103254
ENSG00000103653
ENSG00000104081
ENSG00000104518
ENSG00000104529
ENSG00000104936
ENSG00000104953
ENSG00000105289
ENSG00000105290
ENSG00000105370
ENSG00000105401
ENSG00000105409
ENSG00000105514
ENSG00000105552
ENSG00000105650
ENSG00000106003
ENSG00000106031
ENSG00000106089
ENSG00000106125
ENSG00000106211
ENSG00000106404
ENSG00000106436
ENSG00000106665
ENSG00000106948
ENSG00000107317
ENSG00000107623
ENSG00000107816
ENSG00000107817
ENSG00000107874
ENSG00000108175
ENSG00000108179
ENS


>AGCCCA - PAM10
ENSG00000006837
ENSG00000010327
ENSG00000010610
ENSG00000011350
ENSG00000015413
ENSG00000036672
ENSG00000040487
ENSG00000040608
ENSG00000064205
ENSG00000064300
ENSG00000067221
ENSG00000072518
ENSG00000074370
ENSG00000075043
ENSG00000077238
ENSG00000078804
ENSG00000078900
ENSG00000083838
ENSG00000085117
ENSG00000087365
ENSG00000089692
ENSG00000090030
ENSG00000094804
ENSG00000099994
ENSG00000099998
ENSG00000100031
ENSG00000100056
ENSG00000100171
ENSG00000100181
ENSG00000100197
ENSG00000100314
ENSG00000100376
ENSG00000100385
ENSG00000100422
ENSG00000102012
ENSG00000102970
ENSG00000103056
ENSG00000103653
ENSG00000104081
ENSG00000104518
ENSG00000105650
ENSG00000107835
ENSG00000108840
ENSG00000110195
ENSG00000110400
ENSG00000110876
ENSG00000111424
ENSG00000112715
ENSG00000113108
ENSG00000113520
ENSG00000113721
ENSG00000115085
ENSG00000116016
ENSG00000117676
ENSG00000118990
ENSG00000120509
ENSG00000120738
ENSG00000123464
ENSG00000125037
ENSG00000125089
ENSG00000125378
ENSG00000125398
ENSG00000125843
ENSG00000126500
ENSG00000126822
ENSG00000127533
ENSG00000127564
ENSG00000130107
ENSG00000130204
ENSG00000130687
ENSG00000130701
ENSG00000132130
ENSG00000132361
ENSG00000132622
ENSG00000132688
ENSG00000135119
ENSG00000135414
ENSG00000135637
ENSG00000136931
ENSG00000137198
ENSG00000137868
ENSG00000138623
ENSG00000138944
ENSG00000138964
ENSG00000139890
ENSG00000140521
ENSG00000141161
ENSG00000142327
ENSG00000142698
ENSG00000143787
ENSG00000144230
ENSG00000144711
ENSG00000148082
ENSG00000148411
ENSG00000149609
ENSG00000154342
ENSG00000155066
ENSG00000157017
ENSG00000157193
ENSG00000158792
ENSG00000158803
ENSG00000158856
ENSG00000159625
ENSG00000160674
ENSG00000160703
ENSG00000161544
ENSG00000162401
ENSG00000162552
ENSG00000162738
ENSG00000162975
ENSG00000163536
ENSG00000164881
ENSG00000164935
ENSG00000165215
ENSG00000165553
ENSG00000165646
ENSG00000165898
ENSG00000166546
ENSG00000167491
ENSG00000167723
ENSG00000168140
ENSG00000168534
ENSG00000169178
ENSG00000169635
ENSG00000169783
ENSG00000169797
ENSG00000170482
EN


>AGCCCT - PAM10
ENSG00000000938
ENSG00000007866
ENSG00000010282
ENSG00000010327
ENSG00000040933
ENSG00000042062
ENSG00000055955
ENSG00000061337
ENSG00000063015
ENSG00000064932
ENSG00000067221
ENSG00000072952
ENSG00000078898
ENSG00000080854
ENSG00000088827
ENSG00000096474
ENSG00000100078
ENSG00000100167
ENSG00000100181
ENSG00000101160
ENSG00000101204
ENSG00000105364
ENSG00000105650
ENSG00000106077
ENSG00000106436
ENSG00000106789
ENSG00000107816
ENSG00000108179
ENSG00000108604
ENSG00000108840
ENSG00000110080
ENSG00000111679
ENSG00000112561
ENSG00000112941
ENSG00000114268
ENSG00000114366
ENSG00000116353
ENSG00000116786
ENSG00000119669
ENSG00000121680
ENSG00000124702
ENSG00000124860
ENSG00000126337
ENSG00000126457
ENSG00000129170
ENSG00000129910
ENSG00000129965
ENSG00000130635
ENSG00000130706
ENSG00000130829
ENSG00000131650
ENSG00000132746
ENSG00000132881
ENSG00000133055
ENSG00000133195
ENSG00000133466
ENSG00000135720
ENSG00000137216
ENSG00000137332
ENSG00000138111
ENSG00000138867
ENSG00000140104
ENSG00000140564
ENSG00000141161
ENSG00000141524
ENSG00000141526
ENSG00000142208
ENSG00000142632
ENSG00000143847
ENSG00000143858
ENSG00000144230
ENSG00000144591
ENSG00000144596
ENSG00000147394
ENSG00000148719
ENSG00000149782
ENSG00000154102
ENSG00000156111
ENSG00000157683
ENSG00000158050
ENSG00000158747
ENSG00000159640
ENSG00000159713
ENSG00000159752
ENSG00000160202
ENSG00000161642
ENSG00000162076
ENSG00000162188
ENSG00000162728
ENSG00000164068
ENSG00000164976
ENSG00000165272
ENSG00000165388
ENSG00000165623
ENSG00000165710
ENSG00000165915
ENSG00000166689
ENSG00000166825
ENSG00000167701
ENSG00000167880
ENSG00000168140
ENSG00000168209
ENSG00000168534
ENSG00000169710
ENSG00000170716
ENSG00000171621
ENSG00000171631
ENSG00000171954
ENSG00000172247
ENSG00000174576
ENSG00000174959
ENSG00000175920
ENSG00000176340
ENSG00000177106
ENSG00000177926
ENSG00000178575
ENSG00000178602
ENSG00000179528
ENSG00000179776
ENSG00000180176
ENSG00000181685
ENSG00000181965
ENSG00000182206
ENSG00000182652
ENSG00000182871
ENSG00000183018
ENSG00000183488
EN


>AGCCT - PAM10
ENSG00000001617
ENSG00000002822
ENSG00000003137
ENSG00000008710
ENSG00000010282
ENSG00000010319
ENSG00000010610
ENSG00000011350
ENSG00000035664
ENSG00000040487
ENSG00000049247
ENSG00000050820
ENSG00000052749
ENSG00000054967
ENSG00000056736
ENSG00000058453
ENSG00000058668
ENSG00000058804
ENSG00000064205
ENSG00000065534
ENSG00000069424
ENSG00000072682
ENSG00000075624
ENSG00000077955
ENSG00000078380
ENSG00000087095
ENSG00000087245
ENSG00000088305
ENSG00000088827
ENSG00000088835
ENSG00000090097
ENSG00000090615
ENSG00000090776
ENSG00000094755
ENSG00000100031
ENSG00000100171
ENSG00000100302
ENSG00000100311
ENSG00000100422
ENSG00000101189
ENSG00000101199
ENSG00000102226
ENSG00000102879
ENSG00000103152
ENSG00000103490
ENSG00000103502
ENSG00000105088
ENSG00000105393
ENSG00000105472
ENSG00000106631
ENSG00000106992
ENSG00000108379
ENSG00000108813
ENSG00000109956
ENSG00000110057
ENSG00000110436
ENSG00000110628
ENSG00000110721
ENSG00000111218
ENSG00000111271
ENSG00000113070
ENSG00000113108
ENSG00000113721
ENSG00000114026
ENSG00000114353
ENSG00000114738
ENSG00000114853
ENSG00000114867
ENSG00000115085
ENSG00000115107
ENSG00000116219
ENSG00000116604
ENSG00000117450
ENSG00000117676
ENSG00000119535
ENSG00000121073
ENSG00000121281
ENSG00000121903
ENSG00000122375
ENSG00000123358
ENSG00000123407
ENSG00000125084
ENSG00000125089
ENSG00000126337
ENSG00000126500
ENSG00000126603
ENSG00000127564
ENSG00000128268
ENSG00000128714
ENSG00000130073
ENSG00000130208
ENSG00000130241
ENSG00000130427
ENSG00000130487
ENSG00000130518
ENSG00000130700
ENSG00000130810
ENSG00000130812
ENSG00000130876
ENSG00000130940
ENSG00000132470
ENSG00000132793
ENSG00000132825
ENSG00000132911
ENSG00000133048
ENSG00000133216
ENSG00000134780
ENSG00000134853
ENSG00000135373
ENSG00000135503
ENSG00000136059
ENSG00000136802
ENSG00000136859
ENSG00000136930
ENSG00000137124
ENSG00000137221
ENSG00000137507
ENSG00000138615
ENSG00000140848
ENSG00000140853
ENSG00000140995
ENSG00000142623
ENSG00000142959
ENSG00000143340
ENSG00000144596
ENSG00000145824
ENSG00000145916
ENS


>AGCCTTTG - PAM1
ENSG00000054598
ENSG00000096148
ENSG00000101290
ENSG00000101323
ENSG00000105364
ENSG00000108840
ENSG00000111975
ENSG00000117450
ENSG00000119720
ENSG00000122194
ENSG00000123364
ENSG00000124529
ENSG00000124642
ENSG00000124693
ENSG00000125779
ENSG00000126500
ENSG00000130816
ENSG00000132963
ENSG00000136859
ENSG00000141750
ENSG00000142627
ENSG00000145826
ENSG00000146918
ENSG00000158340
ENSG00000160785
ENSG00000162267
ENSG00000162729
ENSG00000162931
ENSG00000164122
ENSG00000165835
ENSG00000166130
ENSG00000166260
ENSG00000166737
ENSG00000168274
ENSG00000168278
ENSG00000172461
ENSG00000173988
ENSG00000176198
ENSG00000180596
ENSG00000184260
ENSG00000185634


>AGCGCCAC - PAM10
ENSG00000013455
ENSG00000067749
ENSG00000071539
ENSG00000072571
ENSG00000077935
ENSG00000081818
ENSG00000083838
ENSG00000100284
ENSG00000101156
ENSG00000102887
ENSG00000105197
ENSG00000105329
ENSG00000105613
ENSG00000109705
ENSG00000111665
ENSG00000112852
ENSG00000113205
ENSG00000115211
ENSG00000117385
ENSG00000117682
ENSG00000117877
ENSG00000119280
ENSG00000122515
ENSG00000128886
ENSG00000132763
ENSG00000133142
ENSG00000135750
ENSG00000135906
ENSG00000137267
ENSG00000137285
ENSG00000137702
ENSG00000137807
ENSG00000140691
ENSG00000143774
ENSG00000145975
ENSG00000152611
ENSG00000154358
ENSG00000155906
ENSG00000158467
ENSG00000159964
ENSG00000160051
ENSG00000162391
ENSG00000162512
ENSG00000162600
ENSG00000164404
ENSG00000168283
ENSG00000169087
ENSG00000173674
ENSG00000175727
ENSG00000176773
ENSG00000176836
ENSG00000177839
ENSG00000177895
ENSG00000178012
ENSG00000179044
ENSG00000182173
ENSG00000183924
ENSG00000185141


>AGCGG - PAM1
ENSG00000002822
ENSG00000003056
ENSG00000008177
ENSG00000013275
ENSG00000020633
ENSG00000033100
ENSG00000038274
ENSG00000040633
ENSG00000056050
ENSG00000063244
ENSG00000065978
ENSG00000067167
ENSG00000072062
ENSG00000075399
ENSG00000075702
ENSG00000076604
ENSG00000077454
ENSG00000081853
ENSG00000083635
ENSG00000084234
ENSG00000084623
ENSG00000089195
ENSG00000090273
ENSG00000090447
ENSG00000090539
ENSG00000092201
ENSG00000095066
ENSG00000100083
ENSG00000100092
ENSG00000100353
ENSG00000100442
ENSG00000100503
ENSG00000100784
ENSG00000100938
ENSG00000101150
ENSG00000101310
ENSG00000101400
ENSG00000101413
ENSG00000102302
ENSG00000102312
ENSG00000102878
ENSG00000103005
ENSG00000103495
ENSG00000103549
ENSG00000104859
ENSG00000104888
ENSG00000104903
ENSG00000104904
ENSG00000104976
ENSG00000105204
ENSG00000105254
ENSG00000105258
ENSG00000105376
ENSG00000105401
ENSG00000105486
ENSG00000105552
ENSG00000105650
ENSG00000105696
ENSG00000105701
ENSG00000105711
ENSG00000107223
ENSG00000107816
ENSG00000107831
ENSG00000108106
ENSG00000108559
ENSG00000108654
ENSG00000108826
ENSG00000108953
ENSG00000109606
ENSG00000110319
ENSG00000110400
ENSG00000110917
ENSG00000111707
ENSG00000111775
ENSG00000112038
ENSG00000112478
ENSG00000112498
ENSG00000112514
ENSG00000112651
ENSG00000114383
ENSG00000114739
ENSG00000114904
ENSG00000115137
ENSG00000115211
ENSG00000115297
ENSG00000116151
ENSG00000117877
ENSG00000118197
ENSG00000118971
ENSG00000120948
ENSG00000121039
ENSG00000121068
ENSG00000122566
ENSG00000124217
ENSG00000124535
ENSG00000125387
ENSG00000125834
ENSG00000126458
ENSG00000126561
ENSG00000126768
ENSG00000127337
ENSG00000127588
ENSG00000127824
ENSG00000128272
ENSG00000129071
ENSG00000129315
ENSG00000129347
ENSG00000129559
ENSG00000130171
ENSG00000130725
ENSG00000130821
ENSG00000131462
ENSG00000131586
ENSG00000132840
ENSG00000132967
ENSG00000133101
ENSG00000133315
ENSG00000134317
ENSG00000134684
ENSG00000134900
ENSG00000135045
ENSG00000135930
ENSG00000136240
ENSG00000137376
ENSG00000138795
ENSG00000138829
ENSG00000139200
ENSG


>AGCGG - PAM10
ENSG00000001630
ENSG00000002330
ENSG00000002822
ENSG00000004469
ENSG00000004478
ENSG00000005513
ENSG00000006717
ENSG00000008364
ENSG00000033100
ENSG00000037280
ENSG00000038274
ENSG00000043355
ENSG00000048140
ENSG00000058262
ENSG00000063244
ENSG00000064218
ENSG00000066027
ENSG00000069812
ENSG00000071872
ENSG00000072609
ENSG00000075399
ENSG00000075618
ENSG00000075624
ENSG00000075702
ENSG00000076706
ENSG00000077150
ENSG00000077454
ENSG00000077463
ENSG00000079432
ENSG00000081853
ENSG00000083635
ENSG00000084623
ENSG00000084693
ENSG00000085741
ENSG00000087085
ENSG00000087510
ENSG00000088168
ENSG00000089131
ENSG00000089195
ENSG00000089538
ENSG00000091527
ENSG00000091542
ENSG00000092010
ENSG00000092201
ENSG00000095066
ENSG00000099381
ENSG00000099624
ENSG00000099814
ENSG00000100105
ENSG00000100129
ENSG00000100196
ENSG00000100442
ENSG00000101109
ENSG00000101150
ENSG00000101250
ENSG00000101391
ENSG00000101400
ENSG00000101986
ENSG00000102119
ENSG00000102878
ENSG00000103005
ENSG00000103061
ENSG00000103241
ENSG00000103472
ENSG00000104643
ENSG00000104833
ENSG00000104888
ENSG00000104889
ENSG00000104904
ENSG00000104976
ENSG00000105204
ENSG00000105216
ENSG00000105220
ENSG00000105329
ENSG00000105401
ENSG00000105573
ENSG00000105701
ENSG00000105711
ENSG00000106144
ENSG00000106308
ENSG00000107140
ENSG00000107223
ENSG00000107263
ENSG00000107485
ENSG00000107816
ENSG00000107872
ENSG00000107949
ENSG00000108106
ENSG00000108588
ENSG00000108592
ENSG00000108654
ENSG00000108666
ENSG00000108773
ENSG00000108826
ENSG00000108829
ENSG00000108830
ENSG00000108883
ENSG00000109103
ENSG00000109814
ENSG00000110011
ENSG00000110917
ENSG00000112112
ENSG00000112212
ENSG00000112335
ENSG00000112664
ENSG00000113643
ENSG00000114383
ENSG00000114554
ENSG00000114850
ENSG00000114904
ENSG00000116353
ENSG00000116649
ENSG00000117020
ENSG00000117122
ENSG00000117154
ENSG00000117707
ENSG00000117877
ENSG00000118181
ENSG00000118971
ENSG00000119878
ENSG00000119929
ENSG00000120645
ENSG00000120948
ENSG00000120963
ENSG00000121989
ENSG00000124067
ENSG00000124217
ENS


>AGCGGAA - PAM1
ENSG00000000419
ENSG00000013275
ENSG00000014641
ENSG00000020256
ENSG00000025772
ENSG00000034693
ENSG00000040633
ENSG00000064313
ENSG00000089195
ENSG00000091137
ENSG00000092201
ENSG00000099377
ENSG00000101150
ENSG00000102887
ENSG00000103313
ENSG00000103507
ENSG00000104859
ENSG00000105401
ENSG00000106245
ENSG00000106789
ENSG00000108826
ENSG00000110074
ENSG00000111725
ENSG00000111775
ENSG00000114383
ENSG00000115524
ENSG00000116151
ENSG00000119705
ENSG00000124091
ENSG00000126267
ENSG00000127588
ENSG00000130724
ENSG00000131779
ENSG00000132109
ENSG00000135930
ENSG00000137414
ENSG00000138386
ENSG00000140931
ENSG00000141510
ENSG00000146826
ENSG00000147687
ENSG00000149743
ENSG00000154727
ENSG00000156482
ENSG00000157777
ENSG00000159377
ENSG00000161558
ENSG00000162191
ENSG00000164399
ENSG00000165688
ENSG00000166337
ENSG00000166847
ENSG00000167526
ENSG00000167785
ENSG00000167981
ENSG00000169976
ENSG00000172062
ENSG00000174289
ENSG00000175334
ENSG00000175498
ENSG00000176261
ENSG00000176773
ENSG00000177613
ENSG00000177879
ENSG00000177954
ENSG00000178958
ENSG00000179004
ENSG00000179229
ENSG00000179850
ENSG00000182473
ENSG00000183658
ENSG00000184306
ENSG00000184703
ENSG00000185274
ENSG00000185298
ENSG00000185359
ENSG00000185567


>AGGAA - PAM10
ENSG00000058866
ENSG00000070010
ENSG00000074621
ENSG00000084710
ENSG00000099337
ENSG00000100448
ENSG00000101082
ENSG00000104611
ENSG00000105887
ENSG00000106125
ENSG00000106266
ENSG00000106355
ENSG00000108292
ENSG00000109255
ENSG00000110077
ENSG00000110876
ENSG00000111252
ENSG00000111335
ENSG00000112091
ENSG00000116031
ENSG00000116132
ENSG00000116885
ENSG00000116918
ENSG00000117318
ENSG00000117834
ENSG00000119729
ENSG00000120318
ENSG00000120332
ENSG00000120457
ENSG00000121380
ENSG00000124313
ENSG00000125384
ENSG00000126368
ENSG00000126456
ENSG00000127124
ENSG00000127533
ENSG00000128463
ENSG00000128989
ENSG00000134020
ENSG00000134830
ENSG00000136169
ENSG00000136247
ENSG00000138483
ENSG00000139053
ENSG00000139088
ENSG00000139567
ENSG00000139874
ENSG00000140968
ENSG00000141576
ENSG00000143377
ENSG00000143546
ENSG00000144711
ENSG00000145945
ENSG00000147144
ENSG00000149126
ENSG00000149305
ENSG00000150455
ENSG00000150457
ENSG00000154016
ENSG00000154142
ENSG00000154227
ENSG00000154370
ENSG00000154438
ENSG00000154914
ENSG00000155926
ENSG00000156642
ENSG00000157741
ENSG00000158055
ENSG00000158062
ENSG00000159388
ENSG00000159792
ENSG00000160181
ENSG00000160691
ENSG00000160716
ENSG00000161570
ENSG00000161638
ENSG00000162708
ENSG00000162747
ENSG00000162891
ENSG00000162892
ENSG00000163131
ENSG00000163515
ENSG00000165682
ENSG00000166257
ENSG00000166856
ENSG00000166974
ENSG00000167031
ENSG00000167118
ENSG00000167613
ENSG00000168070
ENSG00000168404
ENSG00000169347
ENSG00000169562
ENSG00000169908
ENSG00000169918
ENSG00000169991
ENSG00000170458
ENSG00000170903
ENSG00000170915
ENSG00000170929
ENSG00000171202
ENSG00000171421
ENSG00000171435
ENSG00000171476
ENSG00000171793
ENSG00000171992
ENSG00000171999
ENSG00000172175
ENSG00000172354
ENSG00000172986
ENSG00000173418
ENSG00000174804
ENSG00000174934
ENSG00000175021
ENSG00000177728
ENSG00000178919
ENSG00000179583
ENSG00000179776
ENSG00000180357
ENSG00000183638
ENSG00000184323
ENSG00000184544
ENSG00000184933
ENSG00000185262
ENSG00000185301
ENSG00000185664


>AGGAC - PAM10
ENSG00000006555
ENSG00000007384
ENSG00000007402
ENSG00000010219
ENSG00000052850
ENSG00000053372
ENSG00000070915
ENSG00000071539
ENSG00000075043
ENSG00000075618
ENSG00000079974
ENSG00000080854
ENSG00000081059
ENSG00000081853
ENSG00000084754
ENSG00000089351
ENSG00000091513
ENSG00000091536
ENSG00000096238
ENSG00000099288
ENSG00000099365
ENSG00000099882
ENSG00000100167
ENSG00000100181
ENSG00000100263
ENSG00000100341
ENSG00000101189
ENSG00000101204
ENSG00000102898
ENSG00000103653
ENSG00000104529
ENSG00000106080
ENSG00000106948
ENSG00000107104
ENSG00000108702
ENSG00000108784
ENSG00000108798
ENSG00000112343
ENSG00000113520
ENSG00000113749
ENSG00000115318
ENSG00000117266
ENSG00000118160
ENSG00000119147
ENSG00000121797
ENSG00000122386
ENSG00000124196
ENSG00000125912
ENSG00000129744
ENSG00000130107
ENSG00000131650
ENSG00000131653
ENSG00000131748
ENSG00000131831
ENSG00000132688
ENSG00000133477
ENSG00000134575
ENSG00000134811
ENSG00000136274
ENSG00000137877
ENSG00000139190
ENSG00000139219
ENSG00000139514
ENSG00000140293
ENSG00000141582
ENSG00000141934
ENSG00000141965
ENSG00000143365
ENSG00000144134
ENSG00000144677
ENSG00000145861
ENSG00000146005
ENSG00000146205
ENSG00000147155
ENSG00000149823
ENSG00000153613
ENSG00000154319
ENSG00000154556
ENSG00000157087
ENSG00000158715
ENSG00000159648
ENSG00000159658
ENSG00000160808
ENSG00000162591
ENSG00000162873
ENSG00000163050
ENSG00000163067
ENSG00000163485
ENSG00000164877
ENSG00000164880
ENSG00000165462
ENSG00000165824
ENSG00000165828
ENSG00000166094
ENSG00000167088
ENSG00000167244
ENSG00000167460
ENSG00000167584
ENSG00000167653
ENSG00000167677
ENSG00000167770
ENSG00000168434
ENSG00000168542
ENSG00000168936
ENSG00000169169
ENSG00000170606
ENSG00000171695
ENSG00000171914
ENSG00000171954
ENSG00000172349
ENSG00000173153
ENSG00000173338
ENSG00000173826
ENSG00000174502
ENSG00000175078
ENSG00000175325
ENSG00000175489
ENSG00000175544
ENSG00000175988
ENSG00000178363
ENSG00000179818
ENSG00000180210
ENSG00000181852
ENSG00000182040
ENSG00000182218
ENSG00000182665
ENSG00000184058
ENS


>AGGCA - PAM10
ENSG00000004939
ENSG00000006118
ENSG00000006534
ENSG00000007312
ENSG00000018246
ENSG00000018280
ENSG00000020256
ENSG00000042286
ENSG00000054179
ENSG00000058668
ENSG00000065308
ENSG00000069011
ENSG00000077800
ENSG00000078380
ENSG00000078549
ENSG00000078900
ENSG00000080845
ENSG00000080854
ENSG00000087365
ENSG00000089486
ENSG00000092028
ENSG00000092295
ENSG00000096063
ENSG00000099994
ENSG00000100034
ENSG00000100141
ENSG00000100146
ENSG00000100171
ENSG00000100306
ENSG00000100311
ENSG00000100348
ENSG00000100364
ENSG00000100626
ENSG00000101187
ENSG00000101327
ENSG00000102886
ENSG00000103044
ENSG00000103174
ENSG00000103723
ENSG00000105251
ENSG00000106211
ENSG00000106344
ENSG00000106976
ENSG00000107263
ENSG00000107859
ENSG00000108578
ENSG00000109758
ENSG00000110090
ENSG00000110900
ENSG00000112091
ENSG00000114270
ENSG00000116396
ENSG00000116871
ENSG00000117834
ENSG00000118007
ENSG00000118369
ENSG00000122122
ENSG00000124103
ENSG00000124222
ENSG00000124659
ENSG00000124762
ENSG00000125170
ENSG00000125510
ENSG00000125516
ENSG00000125775
ENSG00000125898
ENSG00000127084
ENSG00000127121
ENSG00000128285
ENSG00000128917
ENSG00000128965
ENSG00000129933
ENSG00000130235
ENSG00000130669
ENSG00000130700
ENSG00000130707
ENSG00000131188
ENSG00000131362
ENSG00000133256
ENSG00000133466
ENSG00000135148
ENSG00000135925
ENSG00000135960
ENSG00000136274
ENSG00000136859
ENSG00000137857
ENSG00000138623
ENSG00000139438
ENSG00000142623
ENSG00000142920
ENSG00000142961
ENSG00000143320
ENSG00000143466
ENSG00000143546
ENSG00000143790
ENSG00000144655
ENSG00000145040
ENSG00000145708
ENSG00000145911
ENSG00000148180
ENSG00000148346
ENSG00000148602
ENSG00000149577
ENSG00000149926
ENSG00000150455
ENSG00000154102
ENSG00000155347
ENSG00000155465
ENSG00000156030
ENSG00000156584
ENSG00000156970
ENSG00000157017
ENSG00000157368
ENSG00000157881
ENSG00000158769
ENSG00000159173
ENSG00000160786
ENSG00000160796
ENSG00000160801
ENSG00000161203
ENSG00000162040
ENSG00000162065
ENSG00000162591
ENSG00000163435
ENSG00000163535
ENSG00000163932
ENSG00000164402
ENS


>AGGCAG - PAM10
ENSG00000004939
ENSG00000006534
ENSG00000007402
ENSG00000011105
ENSG00000013016
ENSG00000018246
ENSG00000018280
ENSG00000020181
ENSG00000035664
ENSG00000043143
ENSG00000044012
ENSG00000048152
ENSG00000054967
ENSG00000059145
ENSG00000061273
ENSG00000069011
ENSG00000069424
ENSG00000070614
ENSG00000070808
ENSG00000072274
ENSG00000075624
ENSG00000076604
ENSG00000078900
ENSG00000080854
ENSG00000085117
ENSG00000088835
ENSG00000089486
ENSG00000096080
ENSG00000097007
ENSG00000100003
ENSG00000100034
ENSG00000100141
ENSG00000100181
ENSG00000100311
ENSG00000100348
ENSG00000101187
ENSG00000102970
ENSG00000103044
ENSG00000103152
ENSG00000103174
ENSG00000103184
ENSG00000104228
ENSG00000105058
ENSG00000105227
ENSG00000105404
ENSG00000105438
ENSG00000106211
ENSG00000106344
ENSG00000106366
ENSG00000106976
ENSG00000107263
ENSG00000108557
ENSG00000108821
ENSG00000109101
ENSG00000110047
ENSG00000110090
ENSG00000110900
ENSG00000112561
ENSG00000112782
ENSG00000114554
ENSG00000114841
ENSG00000115085
ENSG00000115687
ENSG00000116396
ENSG00000116604
ENSG00000117154
ENSG00000117472
ENSG00000117834
ENSG00000118369
ENSG00000119777
ENSG00000120913
ENSG00000121905
ENSG00000123454
ENSG00000124103
ENSG00000124212
ENSG00000124664
ENSG00000125170
ENSG00000125516
ENSG00000126012
ENSG00000126337
ENSG00000127084
ENSG00000127564
ENSG00000128833
ENSG00000128917
ENSG00000128965
ENSG00000129990
ENSG00000130235
ENSG00000131187
ENSG00000131188
ENSG00000131362
ENSG00000131748
ENSG00000132746
ENSG00000133256
ENSG00000135148
ENSG00000135925
ENSG00000136059
ENSG00000136274
ENSG00000136840
ENSG00000136859
ENSG00000136877
ENSG00000137216
ENSG00000138073
ENSG00000138623
ENSG00000139438
ENSG00000139631
ENSG00000140104
ENSG00000140319
ENSG00000140807
ENSG00000140848
ENSG00000140917
ENSG00000142623
ENSG00000142676
ENSG00000142973
ENSG00000143198
ENSG00000143466
ENSG00000143790
ENSG00000144536
ENSG00000144655
ENSG00000145911
ENSG00000146094
ENSG00000146221
ENSG00000148218
ENSG00000148346
ENSG00000149506
ENSG00000149577
ENSG00000149926
ENSG00000154319
EN


>AGGCCA - PAM10
ENSG00000007314
ENSG00000007402
ENSG00000010327
ENSG00000036530
ENSG00000036672
ENSG00000037897
ENSG00000040608
ENSG00000043143
ENSG00000049239
ENSG00000056736
ENSG00000067842
ENSG00000070404
ENSG00000074964
ENSG00000076706
ENSG00000076826
ENSG00000077312
ENSG00000080845
ENSG00000081791
ENSG00000091651
ENSG00000092054
ENSG00000099910
ENSG00000100060
ENSG00000100381
ENSG00000100628
ENSG00000101187
ENSG00000101198
ENSG00000101335
ENSG00000101445
ENSG00000101898
ENSG00000102912
ENSG00000103160
ENSG00000104221
ENSG00000104490
ENSG00000104951
ENSG00000106436
ENSG00000106624
ENSG00000106631
ENSG00000106991
ENSG00000108557
ENSG00000110448
ENSG00000113889
ENSG00000114737
ENSG00000116219
ENSG00000116353
ENSG00000116396
ENSG00000119715
ENSG00000122863
ENSG00000124772
ENSG00000125124
ENSG00000126012
ENSG00000128268
ENSG00000130477
ENSG00000130560
ENSG00000130669
ENSG00000131183
ENSG00000132773
ENSG00000134207
ENSG00000136819
ENSG00000138172
ENSG00000138606
ENSG00000138964
ENSG00000139420
ENSG00000140319
ENSG00000140548
ENSG00000141505
ENSG00000143365
ENSG00000144230
ENSG00000145063
ENSG00000146094
ENSG00000148362
ENSG00000149782
ENSG00000150967
ENSG00000155066
ENSG00000155665
ENSG00000155666
ENSG00000159640
ENSG00000159648
ENSG00000159884
ENSG00000160670
ENSG00000160685
ENSG00000161544
ENSG00000162383
ENSG00000164068
ENSG00000164080
ENSG00000165359
ENSG00000165887
ENSG00000165915
ENSG00000166164
ENSG00000166166
ENSG00000166289
ENSG00000166448
ENSG00000167306
ENSG00000167476
ENSG00000167653
ENSG00000168334
ENSG00000169696
ENSG00000169710
ENSG00000169925
ENSG00000171551
ENSG00000171813
ENSG00000171855
ENSG00000172059
ENSG00000172889
ENSG00000173465
ENSG00000173846
ENSG00000174111
ENSG00000175264
ENSG00000175267
ENSG00000175318
ENSG00000175727
ENSG00000176022
ENSG00000177060
ENSG00000177154
ENSG00000177542
ENSG00000177929
ENSG00000179449
ENSG00000181790
ENSG00000181830
ENSG00000182482
ENSG00000182950
ENSG00000182995
ENSG00000183175
ENSG00000183248
ENSG00000183476
ENSG00000183509
ENSG00000183955
ENSG00000184461
EN


>AGGCCC - PAM10
ENSG00000001617
ENSG00000004660
ENSG00000005513
ENSG00000006114
ENSG00000006534
ENSG00000006555
ENSG00000007866
ENSG00000011451
ENSG00000020633
ENSG00000023191
ENSG00000040608
ENSG00000048140
ENSG00000054148
ENSG00000068697
ENSG00000069011
ENSG00000070047
ENSG00000070614
ENSG00000075043
ENSG00000075624
ENSG00000076706
ENSG00000078380
ENSG00000079432
ENSG00000080845
ENSG00000081059
ENSG00000086967
ENSG00000088002
ENSG00000089220
ENSG00000089225
ENSG00000092010
ENSG00000095752
ENSG00000097021
ENSG00000099365
ENSG00000099812
ENSG00000099889
ENSG00000099910
ENSG00000099956
ENSG00000099994
ENSG00000100034
ENSG00000100092
ENSG00000100097
ENSG00000100197
ENSG00000100243
ENSG00000100311
ENSG00000100381
ENSG00000100628
ENSG00000101187
ENSG00000101220
ENSG00000101222
ENSG00000101405
ENSG00000102022
ENSG00000102119
ENSG00000102879
ENSG00000103005
ENSG00000103152
ENSG00000103710
ENSG00000104142
ENSG00000104833
ENSG00000104853
ENSG00000104936
ENSG00000105221
ENSG00000105392
ENSG00000105409
ENSG00000105464
ENSG00000105472
ENSG00000105509
ENSG00000105613
ENSG00000105664
ENSG00000106638
ENSG00000106991
ENSG00000106992
ENSG00000107317
ENSG00000108379
ENSG00000108551
ENSG00000108604
ENSG00000109066
ENSG00000109519
ENSG00000110011
ENSG00000110195
ENSG00000110628
ENSG00000110651
ENSG00000111676
ENSG00000113722
ENSG00000114554
ENSG00000114853
ENSG00000115266
ENSG00000116883
ENSG00000117676
ENSG00000117983
ENSG00000118702
ENSG00000119408
ENSG00000119703
ENSG00000119771
ENSG00000121281
ENSG00000121769
ENSG00000121933
ENSG00000122140
ENSG00000123159
ENSG00000123416
ENSG00000124440
ENSG00000125637
ENSG00000125744
ENSG00000126337
ENSG00000126391
ENSG00000126561
ENSG00000126603
ENSG00000126822
ENSG00000127084
ENSG00000127129
ENSG00000127564
ENSG00000127585
ENSG00000128011
ENSG00000128016
ENSG00000128310
ENSG00000128713
ENSG00000129749
ENSG00000129965
ENSG00000130032
ENSG00000130157
ENSG00000130171
ENSG00000130235
ENSG00000130304
ENSG00000130669
ENSG00000131435
ENSG00000131899
ENSG00000132622
ENSG00000134072
ENSG00000134222
EN


>AGGGA - PAM10
ENSG00000001617
ENSG00000004660
ENSG00000005884
ENSG00000006118
ENSG00000006127
ENSG00000007062
ENSG00000007314
ENSG00000007866
ENSG00000008323
ENSG00000010282
ENSG00000010295
ENSG00000010319
ENSG00000011590
ENSG00000012223
ENSG00000017483
ENSG00000026559
ENSG00000040487
ENSG00000050767
ENSG00000050820
ENSG00000053328
ENSG00000060656
ENSG00000061273
ENSG00000065717
ENSG00000068323
ENSG00000074219
ENSG00000075618
ENSG00000075891
ENSG00000076706
ENSG00000077238
ENSG00000082014
ENSG00000084652
ENSG00000084710
ENSG00000085552
ENSG00000086967
ENSG00000088340
ENSG00000088543
ENSG00000088826
ENSG00000089351
ENSG00000090266
ENSG00000090432
ENSG00000090554
ENSG00000090776
ENSG00000092051
ENSG00000095752
ENSG00000099814
ENSG00000099866
ENSG00000100127
ENSG00000100147
ENSG00000100345
ENSG00000100348
ENSG00000100364
ENSG00000100365
ENSG00000100829
ENSG00000100858
ENSG00000101000
ENSG00000101331
ENSG00000102022
ENSG00000102265
ENSG00000103485
ENSG00000103855
ENSG00000104147
ENSG00000104518
ENSG00000104833
ENSG00000104870
ENSG00000104888
ENSG00000105186
ENSG00000105287
ENSG00000105370
ENSG00000105409
ENSG00000105438
ENSG00000105464
ENSG00000105509
ENSG00000105668
ENSG00000106089
ENSG00000106178
ENSG00000106308
ENSG00000106624
ENSG00000106665
ENSG00000106948
ENSG00000107485
ENSG00000107738
ENSG00000107954
ENSG00000108219
ENSG00000108292
ENSG00000108840
ENSG00000108974
ENSG00000109047
ENSG00000109101
ENSG00000110243
ENSG00000110583
ENSG00000110721
ENSG00000111181
ENSG00000111252
ENSG00000111679
ENSG00000112658
ENSG00000112715
ENSG00000112759
ENSG00000113721
ENSG00000114993
ENSG00000115318
ENSG00000116670
ENSG00000117400
ENSG00000117984
ENSG00000120210
ENSG00000120708
ENSG00000120709
ENSG00000120738
ENSG00000120896
ENSG00000121083
ENSG00000121714
ENSG00000121753
ENSG00000121905
ENSG00000122176
ENSG00000122862
ENSG00000123159
ENSG00000124209
ENSG00000124216
ENSG00000124302
ENSG00000124440
ENSG00000124875
ENSG00000125657
ENSG00000125730
ENSG00000125740
ENSG00000125746
ENSG00000126368
ENSG00000126461
ENSG00000126822
ENS


>AGGGAG - PAM10
ENSG00000004660
ENSG00000005884
ENSG00000007866
ENSG00000010282
ENSG00000011451
ENSG00000035862
ENSG00000054179
ENSG00000056661
ENSG00000060656
ENSG00000061273
ENSG00000064205
ENSG00000065717
ENSG00000070985
ENSG00000074219
ENSG00000075043
ENSG00000075891
ENSG00000076706
ENSG00000077238
ENSG00000078399
ENSG00000080845
ENSG00000082014
ENSG00000083845
ENSG00000084710
ENSG00000086967
ENSG00000092051
ENSG00000095752
ENSG00000100147
ENSG00000100246
ENSG00000100345
ENSG00000100348
ENSG00000100364
ENSG00000100365
ENSG00000100831
ENSG00000100842
ENSG00000101327
ENSG00000101331
ENSG00000101443
ENSG00000102022
ENSG00000102312
ENSG00000104518
ENSG00000104833
ENSG00000104870
ENSG00000105289
ENSG00000105370
ENSG00000105409
ENSG00000105438
ENSG00000105464
ENSG00000105509
ENSG00000105550
ENSG00000105668
ENSG00000105696
ENSG00000106178
ENSG00000106308
ENSG00000106948
ENSG00000107485
ENSG00000108292
ENSG00000108433
ENSG00000108557
ENSG00000110243
ENSG00000111181
ENSG00000111199
ENSG00000111252
ENSG00000111679
ENSG00000111960
ENSG00000113073
ENSG00000114853
ENSG00000114993
ENSG00000115718
ENSG00000116035
ENSG00000116219
ENSG00000116670
ENSG00000117984
ENSG00000118194
ENSG00000118702
ENSG00000119699
ENSG00000120093
ENSG00000120913
ENSG00000121083
ENSG00000121680
ENSG00000121753
ENSG00000121905
ENSG00000124216
ENSG00000124260
ENSG00000124302
ENSG00000124784
ENSG00000125341
ENSG00000125522
ENSG00000125740
ENSG00000126337
ENSG00000126603
ENSG00000127388
ENSG00000128016
ENSG00000128203
ENSG00000128242
ENSG00000128274
ENSG00000128309
ENSG00000129152
ENSG00000130107
ENSG00000130558
ENSG00000130700
ENSG00000130707
ENSG00000130755
ENSG00000130876
ENSG00000131037
ENSG00000131650
ENSG00000132359
ENSG00000133065
ENSG00000133315
ENSG00000133466
ENSG00000133878
ENSG00000135180
ENSG00000136059
ENSG00000137166
ENSG00000137324
ENSG00000137507
ENSG00000137699
ENSG00000137868
ENSG00000137877
ENSG00000138080
ENSG00000139626
ENSG00000140044
ENSG00000140682
ENSG00000140939
ENSG00000141302
ENSG00000141750
ENSG00000142538
ENSG00000142549
EN


>AGGGG - PAM1
ENSG00000001167
ENSG00000003137
ENSG00000006025
ENSG00000007312
ENSG00000007866
ENSG00000008294
ENSG00000008853
ENSG00000011105
ENSG00000012171
ENSG00000014216
ENSG00000036672
ENSG00000039523
ENSG00000040608
ENSG00000056558
ENSG00000059915
ENSG00000066336
ENSG00000068831
ENSG00000075624
ENSG00000075891
ENSG00000077800
ENSG00000078380
ENSG00000079337
ENSG00000079432
ENSG00000086967
ENSG00000088035
ENSG00000089356
ENSG00000089558
ENSG00000090238
ENSG00000090554
ENSG00000090932
ENSG00000091622
ENSG00000092028
ENSG00000095066
ENSG00000096384
ENSG00000096678
ENSG00000099365
ENSG00000099889
ENSG00000100167
ENSG00000100170
ENSG00000100285
ENSG00000100311
ENSG00000100381
ENSG00000100911
ENSG00000101159
ENSG00000101306
ENSG00000101331
ENSG00000101470
ENSG00000101986
ENSG00000102022
ENSG00000102145
ENSG00000102962
ENSG00000103544
ENSG00000103742
ENSG00000104529
ENSG00000104783
ENSG00000104936
ENSG00000105090
ENSG00000105227
ENSG00000105329
ENSG00000105401
ENSG00000105464
ENSG00000105472
ENSG00000105516
ENSG00000105613
ENSG00000105649
ENSG00000105695
ENSG00000105732
ENSG00000106125
ENSG00000106308
ENSG00000106327
ENSG00000106404
ENSG00000106638
ENSG00000107281
ENSG00000107816
ENSG00000107835
ENSG00000108342
ENSG00000108405
ENSG00000108515
ENSG00000109113
ENSG00000109501
ENSG00000110375
ENSG00000110583
ENSG00000110887
ENSG00000111077
ENSG00000111252
ENSG00000111674
ENSG00000112212
ENSG00000112474
ENSG00000112526
ENSG00000112651
ENSG00000113073
ENSG00000113722
ENSG00000114268
ENSG00000115266
ENSG00000115325
ENSG00000116017
ENSG00000116604
ENSG00000116983
ENSG00000117063
ENSG00000120065
ENSG00000120318
ENSG00000121135
ENSG00000121753
ENSG00000121905
ENSG00000122756
ENSG00000123358
ENSG00000123649
ENSG00000123815
ENSG00000123999
ENSG00000124091
ENSG00000124440
ENSG00000124541
ENSG00000125505
ENSG00000125834
ENSG00000125931
ENSG00000126243
ENSG00000126351
ENSG00000126368
ENSG00000126524
ENSG00000126929
ENSG00000127388
ENSG00000128564
ENSG00000128604
ENSG00000128891
ENSG00000128917
ENSG00000129038
ENSG00000129474
ENSG


>AGGGG - PAM10
ENSG00000000938
ENSG00000003137
ENSG00000004399
ENSG00000004469
ENSG00000004660
ENSG00000004939
ENSG00000005379
ENSG00000006283
ENSG00000006534
ENSG00000007312
ENSG00000007314
ENSG00000007372
ENSG00000007402
ENSG00000007866
ENSG00000008294
ENSG00000008323
ENSG00000010282
ENSG00000010319
ENSG00000011105
ENSG00000011451
ENSG00000014216
ENSG00000017373
ENSG00000017483
ENSG00000020633
ENSG00000031544
ENSG00000036672
ENSG00000037965
ENSG00000039523
ENSG00000040487
ENSG00000040608
ENSG00000050767
ENSG00000054967
ENSG00000055468
ENSG00000056687
ENSG00000061938
ENSG00000063180
ENSG00000064300
ENSG00000064666
ENSG00000064687
ENSG00000064932
ENSG00000065054
ENSG00000066336
ENSG00000068903
ENSG00000069011
ENSG00000073009
ENSG00000073761
ENSG00000074219
ENSG00000074370
ENSG00000075624
ENSG00000075891
ENSG00000076706
ENSG00000076864
ENSG00000077955
ENSG00000078380
ENSG00000078900
ENSG00000081059
ENSG00000082014
ENSG00000084754
ENSG00000086159
ENSG00000086475
ENSG00000086967
ENSG00000087510
ENSG00000088035
ENSG00000088835
ENSG00000089538
ENSG00000090006
ENSG00000090339
ENSG00000090924
ENSG00000090932
ENSG00000091622
ENSG00000095066
ENSG00000096384
ENSG00000096996
ENSG00000099308
ENSG00000099814
ENSG00000099866
ENSG00000100060
ENSG00000100079
ENSG00000100092
ENSG00000100105
ENSG00000100139
ENSG00000100167
ENSG00000100196
ENSG00000100243
ENSG00000100296
ENSG00000100311
ENSG00000100381
ENSG00000100385
ENSG00000100422
ENSG00000100628
ENSG00000100664
ENSG00000100911
ENSG00000100987
ENSG00000101159
ENSG00000101180
ENSG00000101222
ENSG00000101331
ENSG00000101335
ENSG00000101447
ENSG00000102003
ENSG00000102022
ENSG00000102057
ENSG00000102316
ENSG00000102879
ENSG00000102962
ENSG00000103034
ENSG00000103066
ENSG00000103184
ENSG00000103254
ENSG00000103528
ENSG00000103544
ENSG00000103653
ENSG00000104529
ENSG00000104783
ENSG00000104859
ENSG00000104870
ENSG00000104881
ENSG00000104888
ENSG00000104936
ENSG00000104976
ENSG00000105066
ENSG00000105289
ENSG00000105364
ENSG00000105401
ENSG00000105409
ENSG00000105438
ENSG00000105467
ENS


>AGGGGA - PAM10
ENSG00000004660
ENSG00000007312
ENSG00000007314
ENSG00000017483
ENSG00000040487
ENSG00000043514
ENSG00000064102
ENSG00000065054
ENSG00000068903
ENSG00000068976
ENSG00000075891
ENSG00000076864
ENSG00000080031
ENSG00000087494
ENSG00000087510
ENSG00000092054
ENSG00000099882
ENSG00000100285
ENSG00000100628
ENSG00000101306
ENSG00000101331
ENSG00000103546
ENSG00000104529
ENSG00000106089
ENSG00000106261
ENSG00000106327
ENSG00000106624
ENSG00000108292
ENSG00000108296
ENSG00000108823
ENSG00000108840
ENSG00000110245
ENSG00000110446
ENSG00000111707
ENSG00000112561
ENSG00000113758
ENSG00000115107
ENSG00000115266
ENSG00000115325
ENSG00000116039
ENSG00000116138
ENSG00000116604
ENSG00000117063
ENSG00000118680
ENSG00000118971
ENSG00000119042
ENSG00000119535
ENSG00000119713
ENSG00000119771
ENSG00000120093
ENSG00000120709
ENSG00000122223
ENSG00000124702
ENSG00000124920
ENSG00000125398
ENSG00000126266
ENSG00000126524
ENSG00000126602
ENSG00000127388
ENSG00000128191
ENSG00000128564
ENSG00000128917
ENSG00000128973
ENSG00000130528
ENSG00000130711
ENSG00000130751
ENSG00000130940
ENSG00000131759
ENSG00000133466
ENSG00000134686
ENSG00000134811
ENSG00000136490
ENSG00000136653
ENSG00000136830
ENSG00000137100
ENSG00000138944
ENSG00000139626
ENSG00000140367
ENSG00000140455
ENSG00000140465
ENSG00000140548
ENSG00000140848
ENSG00000141744
ENSG00000141750
ENSG00000142224
ENSG00000142252
ENSG00000142539
ENSG00000142789
ENSG00000143365
ENSG00000143415
ENSG00000143850
ENSG00000144119
ENSG00000144488
ENSG00000145040
ENSG00000147477
ENSG00000155368
ENSG00000156853
ENSG00000157191
ENSG00000159164
ENSG00000159189
ENSG00000159314
ENSG00000160327
ENSG00000160691
ENSG00000160801
ENSG00000160808
ENSG00000161642
ENSG00000162040
ENSG00000162069
ENSG00000162889
ENSG00000163545
ENSG00000164054
ENSG00000164082
ENSG00000164088
ENSG00000165272
ENSG00000165623
ENSG00000165905
ENSG00000166793
ENSG00000166863
ENSG00000167371
ENSG00000167535
ENSG00000167757
ENSG00000167780
ENSG00000167994
ENSG00000168140
ENSG00000169427
ENSG00000169704
ENSG00000170374
EN


>AGGGGC - PAM10
ENSG00000000938
ENSG00000003137
ENSG00000005513
ENSG00000006534
ENSG00000007312
ENSG00000007314
ENSG00000007372
ENSG00000007402
ENSG00000050767
ENSG00000051128
ENSG00000054148
ENSG00000064666
ENSG00000064932
ENSG00000065054
ENSG00000069011
ENSG00000071564
ENSG00000073761
ENSG00000074219
ENSG00000075702
ENSG00000078380
ENSG00000078814
ENSG00000081277
ENSG00000082014
ENSG00000084754
ENSG00000086967
ENSG00000088002
ENSG00000090006
ENSG00000090661
ENSG00000091513
ENSG00000091622
ENSG00000096996
ENSG00000099308
ENSG00000099866
ENSG00000099889
ENSG00000100060
ENSG00000100092
ENSG00000100196
ENSG00000100381
ENSG00000100385
ENSG00000100711
ENSG00000100911
ENSG00000101159
ENSG00000101161
ENSG00000101187
ENSG00000101222
ENSG00000101276
ENSG00000101342
ENSG00000101412
ENSG00000101986
ENSG00000102119
ENSG00000102316
ENSG00000102962
ENSG00000103044
ENSG00000103184
ENSG00000103254
ENSG00000103544
ENSG00000104870
ENSG00000105066
ENSG00000105289
ENSG00000105401
ENSG00000105404
ENSG00000105409
ENSG00000105467
ENSG00000105516
ENSG00000105649
ENSG00000105695
ENSG00000105705
ENSG00000106038
ENSG00000106125
ENSG00000106308
ENSG00000106436
ENSG00000106638
ENSG00000106782
ENSG00000106948
ENSG00000106991
ENSG00000107859
ENSG00000108405
ENSG00000108821
ENSG00000109906
ENSG00000110011
ENSG00000111252
ENSG00000113758
ENSG00000114853
ENSG00000116017
ENSG00000116604
ENSG00000117983
ENSG00000117984
ENSG00000118702
ENSG00000120738
ENSG00000120913
ENSG00000121680
ENSG00000121714
ENSG00000123405
ENSG00000124440
ENSG00000124860
ENSG00000125170
ENSG00000125457
ENSG00000125492
ENSG00000125505
ENSG00000125753
ENSG00000126353
ENSG00000126368
ENSG00000126460
ENSG00000126603
ENSG00000126903
ENSG00000127129
ENSG00000127220
ENSG00000127388
ENSG00000127564
ENSG00000128016
ENSG00000128604
ENSG00000130235
ENSG00000130700
ENSG00000130702
ENSG00000130707
ENSG00000130724
ENSG00000131037
ENSG00000131183
ENSG00000131584
ENSG00000131899
ENSG00000132026
ENSG00000132510
ENSG00000132622
ENSG00000132664
ENSG00000132688
ENSG00000132746
ENSG00000133265
EN


>AGGGGG - PAM10
ENSG00000004469
ENSG00000006377
ENSG00000035664
ENSG00000036672
ENSG00000039600
ENSG00000040608
ENSG00000049656
ENSG00000063244
ENSG00000064666
ENSG00000069011
ENSG00000073761
ENSG00000073861
ENSG00000075624
ENSG00000076706
ENSG00000077454
ENSG00000082512
ENSG00000085741
ENSG00000087077
ENSG00000087365
ENSG00000090932
ENSG00000090971
ENSG00000096384
ENSG00000096678
ENSG00000100314
ENSG00000100664
ENSG00000101447
ENSG00000102057
ENSG00000102962
ENSG00000103528
ENSG00000103653
ENSG00000104888
ENSG00000105327
ENSG00000105329
ENSG00000105388
ENSG00000105392
ENSG00000105401
ENSG00000105438
ENSG00000105467
ENSG00000105472
ENSG00000105643
ENSG00000105672
ENSG00000106665
ENSG00000107281
ENSG00000108759
ENSG00000108840
ENSG00000111012
ENSG00000111077
ENSG00000112308
ENSG00000112715
ENSG00000116035
ENSG00000116670
ENSG00000117016
ENSG00000117139
ENSG00000119669
ENSG00000122121
ENSG00000122386
ENSG00000123358
ENSG00000124159
ENSG00000124440
ENSG00000125355
ENSG00000125648
ENSG00000125657
ENSG00000125744
ENSG00000125746
ENSG00000125898
ENSG00000125961
ENSG00000125965
ENSG00000127121
ENSG00000127129
ENSG00000127388
ENSG00000127585
ENSG00000128016
ENSG00000128917
ENSG00000129355
ENSG00000129990
ENSG00000130157
ENSG00000130208
ENSG00000130700
ENSG00000130702
ENSG00000130711
ENSG00000130755
ENSG00000130829
ENSG00000131650
ENSG00000131668
ENSG00000131759
ENSG00000131771
ENSG00000132130
ENSG00000132164
ENSG00000132522
ENSG00000133069
ENSG00000133773
ENSG00000134025
ENSG00000134323
ENSG00000134780
ENSG00000135144
ENSG00000136100
ENSG00000137332
ENSG00000137575
ENSG00000137877
ENSG00000138867
ENSG00000139193
ENSG00000139219
ENSG00000139567
ENSG00000140104
ENSG00000140319
ENSG00000141570
ENSG00000141582
ENSG00000142539
ENSG00000142694
ENSG00000143768
ENSG00000144655
ENSG00000146090
ENSG00000146094
ENSG00000146576
ENSG00000146834
ENSG00000148362
ENSG00000148820
ENSG00000150281
ENSG00000151514
ENSG00000153902
ENSG00000157966
ENSG00000158856
ENSG00000159314
ENSG00000160113
ENSG00000160325
ENSG00000160447
ENSG00000160685
EN


>AGGGTGG - PAM1
ENSG00000030110
ENSG00000036672
ENSG00000041982
ENSG00000056736
ENSG00000060656
ENSG00000069812
ENSG00000102349
ENSG00000102879
ENSG00000108849
ENSG00000111676
ENSG00000113739
ENSG00000114349
ENSG00000119434
ENSG00000120913
ENSG00000124610
ENSG00000126500
ENSG00000126603
ENSG00000128283
ENSG00000130733
ENSG00000131759
ENSG00000134245
ENSG00000135446
ENSG00000137285
ENSG00000138061
ENSG00000138606
ENSG00000140105
ENSG00000141194
ENSG00000146216
ENSG00000148719
ENSG00000153048
ENSG00000158856
ENSG00000159164
ENSG00000161642
ENSG00000167535
ENSG00000167895
ENSG00000168625
ENSG00000174242
ENSG00000175315
ENSG00000181960
ENSG00000182580
ENSG00000182796
ENSG00000182995
ENSG00000184554
ENSG00000184922
ENSG00000185561


>AGTGG - PAM1
ENSG00000006534
ENSG00000036672
ENSG00000039560
ENSG00000068976
ENSG00000092203
ENSG00000100243
ENSG00000100983
ENSG00000101180
ENSG00000102804
ENSG00000105369
ENSG00000106406
ENSG00000106633
ENSG00000106636
ENSG00000110195
ENSG00000111237
ENSG00000111321
ENSG00000111669
ENSG00000117411
ENSG00000117560
ENSG00000120318
ENSG00000121671
ENSG00000122390
ENSG00000123360
ENSG00000124688
ENSG00000124839
ENSG00000125347
ENSG00000126432
ENSG00000126860
ENSG00000127533
ENSG00000132835
ENSG00000133605
ENSG00000134853
ENSG00000136487
ENSG00000136699
ENSG00000137494
ENSG00000139220
ENSG00000141741
ENSG00000143995
ENSG00000144488
ENSG00000144536
ENSG00000145916
ENSG00000148154
ENSG00000149538
ENSG00000152556
ENSG00000162526
ENSG00000164400
ENSG00000164970
ENSG00000165801
ENSG00000166589
ENSG00000167286
ENSG00000167925
ENSG00000168575
ENSG00000171864
ENSG00000172543
ENSG00000173846
ENSG00000175221
ENSG00000177733
ENSG00000178685
ENSG00000179050
ENSG00000183773
ENSG00000184271
ENSG00000184554
ENSG00000184675
ENSG00000185567


>AGTTCCG - PAM10
ENSG00000008018
ENSG00000042022
ENSG00000069248
ENSG00000076924
ENSG00000076984
ENSG00000088451
ENSG00000089737
ENSG00000092203
ENSG00000093009
ENSG00000101150
ENSG00000102710
ENSG00000103005
ENSG00000105640
ENSG00000108107
ENSG00000110906
ENSG00000111142
ENSG00000111737
ENSG00000113194
ENSG00000115524
ENSG00000119414
ENSG00000120008
ENSG00000125656
ENSG00000126460
ENSG00000129472
ENSG00000130255
ENSG00000131467
ENSG00000133606
ENSG00000134759
ENSG00000136819
ENSG00000138433
ENSG00000138663
ENSG00000140650
ENSG00000140691
ENSG00000140836
ENSG00000141002
ENSG00000142039
ENSG00000149922
ENSG00000150991
ENSG00000157306
ENSG00000164620
ENSG00000165506
ENSG00000167306
ENSG00000167977
ENSG00000168028
ENSG00000168303
ENSG00000169184
ENSG00000170185
ENSG00000170525
ENSG00000171720
ENSG00000174746
ENSG00000174903
ENSG00000178093
ENSG00000178209
ENSG00000181090
ENSG00000182107
ENSG00000182827
ENSG00000182944
ENSG00000184443
ENSG00000184840
ENSG00000184887
ENSG00000185085


>AGTTTC - PAM10
ENSG00000011304
ENSG00000016402
ENSG00000041802
ENSG00000056097
ENSG00000065717
ENSG00000067646
ENSG00000073712
ENSG00000075223
ENSG00000091483
ENSG00000099866
ENSG00000100314
ENSG00000100413
ENSG00000102174
ENSG00000103642
ENSG00000105974
ENSG00000107104
ENSG00000108733
ENSG00000110315
ENSG00000110811
ENSG00000111665
ENSG00000115020
ENSG00000115266
ENSG00000115373
ENSG00000118137
ENSG00000119917
ENSG00000120725
ENSG00000122145
ENSG00000125084
ENSG00000125848
ENSG00000130299
ENSG00000131171
ENSG00000132716
ENSG00000133106
ENSG00000135114
ENSG00000135346
ENSG00000136682
ENSG00000136737
ENSG00000137198
ENSG00000138119
ENSG00000138778
ENSG00000143337
ENSG00000147676
ENSG00000147883
ENSG00000147996
ENSG00000148358
ENSG00000155729
ENSG00000156234
ENSG00000157823
ENSG00000161570
ENSG00000162747
ENSG00000163599
ENSG00000163840
ENSG00000164736
ENSG00000165714
ENSG00000167258
ENSG00000167315
ENSG00000167460
ENSG00000168806
ENSG00000169596
ENSG00000171119
ENSG00000172057
ENSG00000172349
ENSG00000173539
ENSG00000174137
ENSG00000175040
ENSG00000180871
ENSG00000182512
ENSG00000184323


>ATAAGA - PAM1
ENSG00000003147
ENSG00000010810
ENSG00000038002
ENSG00000067082
ENSG00000070540
ENSG00000074803
ENSG00000077232
ENSG00000083799
ENSG00000102384
ENSG00000104321
ENSG00000106829
ENSG00000108510
ENSG00000111348
ENSG00000111540
ENSG00000115159
ENSG00000117143
ENSG00000117650
ENSG00000122711
ENSG00000122787
ENSG00000123609
ENSG00000124818
ENSG00000134376
ENSG00000135951
ENSG00000138641
ENSG00000144400
ENSG00000144481
ENSG00000146072
ENSG00000147883
ENSG00000148123
ENSG00000151304
ENSG00000153802
ENSG00000155016
ENSG00000156531
ENSG00000157540
ENSG00000157578
ENSG00000162434
ENSG00000163161
ENSG00000163599
ENSG00000163749
ENSG00000165046
ENSG00000165192
ENSG00000170946
ENSG00000171448
ENSG00000175483
ENSG00000175818
ENSG00000176435
ENSG00000177279
ENSG00000181631
ENSG00000183134


>ATCAGCG - PAM1
ENSG00000011590
ENSG00000048828
ENSG00000056687
ENSG00000064666
ENSG00000067113
ENSG00000072864
ENSG00000074695
ENSG00000090520
ENSG00000090889
ENSG00000100360
ENSG00000101868
ENSG00000105552
ENSG00000106333
ENSG00000108106
ENSG00000108654
ENSG00000109065
ENSG00000109929
ENSG00000113643
ENSG00000125434
ENSG00000125977
ENSG00000126787
ENSG00000133101
ENSG00000133393
ENSG00000137807
ENSG00000138738
ENSG00000140691
ENSG00000145335
ENSG00000153132
ENSG00000155660
ENSG00000157796
ENSG00000162241
ENSG00000163376
ENSG00000166762
ENSG00000167004
ENSG00000168411
ENSG00000168439
ENSG00000172660
ENSG00000172889
ENSG00000175142
ENSG00000182173
ENSG00000183497
ENSG00000184164
ENSG00000184343


>ATCCCAT - PAM1
ENSG00000103534
ENSG00000105971
ENSG00000108370
ENSG00000110955
ENSG00000111642
ENSG00000112667
ENSG00000122756
ENSG00000126756
ENSG00000127824
ENSG00000130348
ENSG00000138802
ENSG00000164546
ENSG00000165091
ENSG00000166689
ENSG00000168738
ENSG00000170323
ENSG00000171551
ENSG00000180543
ENSG00000183020


>ATCCCC - PAM10
ENSG00000007565
ENSG00000017483
ENSG00000018625
ENSG00000026559
ENSG00000069812
ENSG00000070614
ENSG00000089486
ENSG00000092445
ENSG00000100285
ENSG00000100311
ENSG00000101413
ENSG00000102225
ENSG00000102910
ENSG00000102970
ENSG00000104826
ENSG00000105379
ENSG00000105464
ENSG00000105509
ENSG00000108292
ENSG00000113108
ENSG00000117472
ENSG00000120949
ENSG00000124209
ENSG00000125508
ENSG00000126368
ENSG00000130687
ENSG00000132746
ENSG00000133069
ENSG00000134802
ENSG00000135097
ENSG00000135476
ENSG00000137100
ENSG00000137332
ENSG00000137391
ENSG00000137414
ENSG00000138172
ENSG00000138738
ENSG00000142539
ENSG00000142627
ENSG00000143126
ENSG00000143320
ENSG00000143515
ENSG00000144136
ENSG00000149485
ENSG00000154914
ENSG00000155367
ENSG00000157600
ENSG00000158517
ENSG00000158786
ENSG00000159166
ENSG00000160670
ENSG00000161381
ENSG00000161835
ENSG00000162068
ENSG00000163013
ENSG00000165178
ENSG00000165804
ENSG00000166289
ENSG00000166860
ENSG00000167131
ENSG00000168140
ENSG00000169169
ENSG00000169704
ENSG00000170498
ENSG00000171777
ENSG00000174628
ENSG00000175229
ENSG00000176274
ENSG00000177238
ENSG00000177733
ENSG00000177926
ENSG00000180878
ENSG00000182487
ENSG00000182742
ENSG00000183431
ENSG00000183464
ENSG00000184221
ENSG00000184702
ENSG00000185215
ENSG00000185615


>ATCGGA - PAM10
ENSG00000008735
ENSG00000035499
ENSG00000054598
ENSG00000074803
ENSG00000074935
ENSG00000083622
ENSG00000087077
ENSG00000087111
ENSG00000092199
ENSG00000095066
ENSG00000099365
ENSG00000100116
ENSG00000100211
ENSG00000100726
ENSG00000102710
ENSG00000105576
ENSG00000105755
ENSG00000106144
ENSG00000110013
ENSG00000111975
ENSG00000113460
ENSG00000115211
ENSG00000116106
ENSG00000120742
ENSG00000120800
ENSG00000122484
ENSG00000124215
ENSG00000124529
ENSG00000126524
ENSG00000128250
ENSG00000131126
ENSG00000131473
ENSG00000131951
ENSG00000135211
ENSG00000139974
ENSG00000140854
ENSG00000141562
ENSG00000141582
ENSG00000144406
ENSG00000148843
ENSG00000149016
ENSG00000156853
ENSG00000156876
ENSG00000157224
ENSG00000160783
ENSG00000161091
ENSG00000161960
ENSG00000164007
ENSG00000164331
ENSG00000165474
ENSG00000166508
ENSG00000167137
ENSG00000169573
ENSG00000170632
ENSG00000173451
ENSG00000173801
ENSG00000174130
ENSG00000175582
ENSG00000179361
ENSG00000179761
ENSG00000180815
ENSG00000182217
ENSG00000183431
ENSG00000183941
ENSG00000185708
ENSG00000185932


>ATCTATGC - PAM10
ENSG00000066405
ENSG00000069275
ENSG00000084110
ENSG00000100345
ENSG00000101977
ENSG00000107902
ENSG00000112299
ENSG00000118271
ENSG00000124570
ENSG00000125084
ENSG00000129465
ENSG00000129810
ENSG00000144283
ENSG00000157881
ENSG00000163535
ENSG00000166220
ENSG00000169180
ENSG00000170370
ENSG00000171492
ENSG00000173065
ENSG00000181541
ENSG00000184651
ENSG00000185932


>ATCTCTG - PAM1
ENSG00000008283
ENSG00000010610
ENSG00000018625
ENSG00000089225
ENSG00000091138
ENSG00000102805
ENSG00000103546
ENSG00000105090
ENSG00000108342
ENSG00000113597
ENSG00000113851
ENSG00000122068
ENSG00000124183
ENSG00000127121
ENSG00000128908
ENSG00000133422
ENSG00000140526
ENSG00000140905
ENSG00000141505
ENSG00000147432
ENSG00000157613
ENSG00000159164
ENSG00000161638
ENSG00000162981
ENSG00000164175
ENSG00000166257
ENSG00000166963
ENSG00000168621
ENSG00000169499
ENSG00000169896
ENSG00000171303
ENSG00000176537
ENSG00000182064
ENSG00000184554


>ATGGCA - PAM10
ENSG00000044012
ENSG00000070718
ENSG00000070950
ENSG00000080503
ENSG00000091009
ENSG00000100319
ENSG00000104267
ENSG00000105090
ENSG00000105507
ENSG00000108854
ENSG00000109158
ENSG00000112697
ENSG00000112835
ENSG00000114656
ENSG00000114993
ENSG00000118420
ENSG00000127903
ENSG00000129152
ENSG00000130643
ENSG00000132522
ENSG00000133256
ENSG00000136933
ENSG00000137074
ENSG00000139190
ENSG00000143553
ENSG00000152779
ENSG00000153208
ENSG00000154174
ENSG00000154319
ENSG00000157211
ENSG00000162227
ENSG00000163012
ENSG00000164051
ENSG00000165283
ENSG00000165912
ENSG00000166169
ENSG00000166948
ENSG00000167447
ENSG00000167528
ENSG00000169067
ENSG00000170852
ENSG00000171100
ENSG00000172175
ENSG00000172348
ENSG00000174373
ENSG00000175008
ENSG00000175785
ENSG00000175946
ENSG00000177082
ENSG00000177926
ENSG00000181685
ENSG00000182334
ENSG00000183213


>ATGGCG - PAM1
ENSG00000003756
ENSG00000006007
ENSG00000010361
ENSG00000011243
ENSG00000011304
ENSG00000032444
ENSG00000065000
ENSG00000065978
ENSG00000075336
ENSG00000075399
ENSG00000077348
ENSG00000095321
ENSG00000102129
ENSG00000102890
ENSG00000103495
ENSG00000103544
ENSG00000104823
ENSG00000105066
ENSG00000106077
ENSG00000107669
ENSG00000108592
ENSG00000110367
ENSG00000110574
ENSG00000111670
ENSG00000113621
ENSG00000113810
ENSG00000114902
ENSG00000115137
ENSG00000115207
ENSG00000120699
ENSG00000127804
ENSG00000127903
ENSG00000128272
ENSG00000130175
ENSG00000130254
ENSG00000130540
ENSG00000131051
ENSG00000133142
ENSG00000135164
ENSG00000138078
ENSG00000141084
ENSG00000141519
ENSG00000142185
ENSG00000142534
ENSG00000143437
ENSG00000143469
ENSG00000143858
ENSG00000144744
ENSG00000147274
ENSG00000148814
ENSG00000149532
ENSG00000150779
ENSG00000152402
ENSG00000152611
ENSG00000152904
ENSG00000154478
ENSG00000154832
ENSG00000155561
ENSG00000156853
ENSG00000156977
ENSG00000159131
ENSG00000160188
ENSG00000160613
ENSG00000160633
ENSG00000161914
ENSG00000161996
ENSG00000164163
ENSG00000165119
ENSG00000165704
ENSG00000167005
ENSG00000167112
ENSG00000167193
ENSG00000167325
ENSG00000167394
ENSG00000167658
ENSG00000169045
ENSG00000169372
ENSG00000169564
ENSG00000172890
ENSG00000173011
ENSG00000173456
ENSG00000175283
ENSG00000176148
ENSG00000180284
ENSG00000181991
ENSG00000182973
ENSG00000183509
ENSG00000185122
ENSG00000185379
ENSG00000185628
ENSG00000185813


>ATGGCGA - PAM1
ENSG00000000419
ENSG00000075336
ENSG00000089280
ENSG00000091651
ENSG00000092929
ENSG00000101365
ENSG00000102109
ENSG00000102129
ENSG00000103742
ENSG00000105722
ENSG00000106077
ENSG00000106400
ENSG00000108107
ENSG00000112983
ENSG00000114902
ENSG00000115128
ENSG00000115234
ENSG00000116133
ENSG00000120696
ENSG00000124237
ENSG00000128059
ENSG00000128482
ENSG00000129235
ENSG00000130119
ENSG00000130643
ENSG00000131240
ENSG00000131980
ENSG00000136240
ENSG00000136718
ENSG00000138078
ENSG00000138326
ENSG00000140367
ENSG00000141084
ENSG00000141522
ENSG00000143469
ENSG00000144744
ENSG00000145425
ENSG00000147274
ENSG00000147403
ENSG00000148814
ENSG00000152611
ENSG00000155561
ENSG00000158066
ENSG00000160188
ENSG00000161914
ENSG00000161920
ENSG00000164182
ENSG00000165629
ENSG00000167112
ENSG00000168615
ENSG00000169372
ENSG00000170178
ENSG00000173171
ENSG00000174111
ENSG00000178458
ENSG00000181170
ENSG00000184716


>ATGGGG - PAM10
ENSG00000005379
ENSG00000039523
ENSG00000063245
ENSG00000065320
ENSG00000067191
ENSG00000068354
ENSG00000070614
ENSG00000070808
ENSG00000071564
ENSG00000090097
ENSG00000096717
ENSG00000099899
ENSG00000100243
ENSG00000100312
ENSG00000101180
ENSG00000103966
ENSG00000104903
ENSG00000105011
ENSG00000105464
ENSG00000105514
ENSG00000106333
ENSG00000106633
ENSG00000110047
ENSG00000110195
ENSG00000111642
ENSG00000112511
ENSG00000112759
ENSG00000115758
ENSG00000116670
ENSG00000116957
ENSG00000118113
ENSG00000119705
ENSG00000120705
ENSG00000124313
ENSG00000125089
ENSG00000125730
ENSG00000128016
ENSG00000130207
ENSG00000130669
ENSG00000131055
ENSG00000132702
ENSG00000133466
ENSG00000133789
ENSG00000134531
ENSG00000135439
ENSG00000136295
ENSG00000136487
ENSG00000137166
ENSG00000137218
ENSG00000137221
ENSG00000137729
ENSG00000139146
ENSG00000140824
ENSG00000141295
ENSG00000141753
ENSG00000143126
ENSG00000146700
ENSG00000155090
ENSG00000155659
ENSG00000155903
ENSG00000157103
ENSG00000158533
ENSG00000162068
ENSG00000162244
ENSG00000162337
ENSG00000162738
ENSG00000162804
ENSG00000163395
ENSG00000163593
ENSG00000164076
ENSG00000164082
ENSG00000164400
ENSG00000166948
ENSG00000167183
ENSG00000167548
ENSG00000167654
ENSG00000168607
ENSG00000168914
ENSG00000170275
ENSG00000171119
ENSG00000171489
ENSG00000172619
ENSG00000172782
ENSG00000173991
ENSG00000174155
ENSG00000174165
ENSG00000174788
ENSG00000175078
ENSG00000175213
ENSG00000177082
ENSG00000177106
ENSG00000177154
ENSG00000177926
ENSG00000180096
ENSG00000181026
ENSG00000181323
ENSG00000181790
ENSG00000183873
ENSG00000184323
ENSG00000184335
ENSG00000184377
ENSG00000185264


>ATGTTGA - PAM1
ENSG00000002587
ENSG00000062716
ENSG00000075239
ENSG00000079819
ENSG00000083307
ENSG00000101191
ENSG00000106648
ENSG00000107164
ENSG00000115380
ENSG00000120053
ENSG00000122672
ENSG00000126243
ENSG00000132972
ENSG00000137707
ENSG00000137766
ENSG00000137817
ENSG00000140563
ENSG00000141519
ENSG00000145365
ENSG00000149573
ENSG00000151718
ENSG00000151806
ENSG00000152684
ENSG00000156049
ENSG00000157556
ENSG00000163032
ENSG00000164989
ENSG00000166401
ENSG00000167325
ENSG00000170145
ENSG00000170235
ENSG00000172878
ENSG00000173418
ENSG00000173905
ENSG00000175768
ENSG00000179542
ENSG00000182957
ENSG00000183035
ENSG00000185248


>ATTAAGAG - PAM1
ENSG00000031544
ENSG00000069275
ENSG00000080311
ENSG00000092421
ENSG00000102076
ENSG00000103126
ENSG00000106462
ENSG00000113504
ENSG00000120215
ENSG00000120693
ENSG00000125304
ENSG00000130175
ENSG00000133874
ENSG00000138134
ENSG00000138375
ENSG00000139973
ENSG00000140830
ENSG00000145439
ENSG00000147380
ENSG00000147419
ENSG00000162802
ENSG00000163666
ENSG00000163803
ENSG00000166160
ENSG00000166558
ENSG00000173406
ENSG00000174111
ENSG00000176422
ENSG00000178922
ENSG00000180974
ENSG00000182783
ENSG00000184432


>ATTGAG - PAM10
ENSG00000004799
ENSG00000072581
ENSG00000081818
ENSG00000094755
ENSG00000094916
ENSG00000099250
ENSG00000100138
ENSG00000106236
ENSG00000108468
ENSG00000110756
ENSG00000112294
ENSG00000113657
ENSG00000115306
ENSG00000117360
ENSG00000117450
ENSG00000118271
ENSG00000118363
ENSG00000120094
ENSG00000121073
ENSG00000132128
ENSG00000132640
ENSG00000137104
ENSG00000137345
ENSG00000138036
ENSG00000139629
ENSG00000143248
ENSG00000149090
ENSG00000151577
ENSG00000152348
ENSG00000153237
ENSG00000156509
ENSG00000157093
ENSG00000163683
ENSG00000166845
ENSG00000167104
ENSG00000167230
ENSG00000169605
ENSG00000169609
ENSG00000172362
ENSG00000172568
ENSG00000175143
ENSG00000181432
ENSG00000182054
ENSG00000184145


>ATTGAGCG - PAM10
ENSG00000075223
ENSG00000084652
ENSG00000104290
ENSG00000105677
ENSG00000108469
ENSG00000111716
ENSG00000116984
ENSG00000118526
ENSG00000120659
ENSG00000124818
ENSG00000138379
ENSG00000143867
ENSG00000146109
ENSG00000146904
ENSG00000153807
ENSG00000168497
ENSG00000168734
ENSG00000169083
ENSG00000170214
ENSG00000170242
ENSG00000172869
ENSG00000178395
ENSG00000180613
ENSG00000181195
ENSG00000181788
ENSG00000182446
ENSG00000183876
ENSG00000183900


>ATTGCG - PAM1
ENSG00000002330
ENSG00000037474
ENSG00000043591
ENSG00000060688
ENSG00000074266
ENSG00000086289
ENSG00000092096
ENSG00000104980
ENSG00000106244
ENSG00000106682
ENSG00000119541
ENSG00000121766
ENSG00000127481
ENSG00000128346
ENSG00000138678
ENSG00000140691
ENSG00000141582
ENSG00000143387
ENSG00000143799
ENSG00000144040
ENSG00000144848
ENSG00000151657
ENSG00000153188
ENSG00000155755
ENSG00000161533
ENSG00000162222
ENSG00000162928
ENSG00000163382
ENSG00000164087
ENSG00000170242
ENSG00000170632
ENSG00000173935
ENSG00000174231
ENSG00000174939
ENSG00000182673
ENSG00000182853


>ATTGGGCC - PAM1
ENSG00000008516
ENSG00000051108
ENSG00000054277
ENSG00000088930
ENSG00000093009
ENSG00000100344
ENSG00000101460
ENSG00000102076
ENSG00000102385
ENSG00000103472
ENSG00000105573
ENSG00000115488
ENSG00000127588
ENSG00000132128
ENSG00000134765
ENSG00000139641
ENSG00000147380
ENSG00000151655
ENSG00000160410
ENSG00000163817
ENSG00000164379
ENSG00000165887
ENSG00000166160
ENSG00000167612
ENSG00000168066
ENSG00000169122
ENSG00000169710
ENSG00000171806
ENSG00000174996
ENSG00000183828
ENSG00000184502


>ATTTTA - PAM10
ENSG00000001561
ENSG00000005108
ENSG00000005483
ENSG00000008196
ENSG00000010165
ENSG00000010818
ENSG00000019995
ENSG00000021826
ENSG00000022267
ENSG00000023572
ENSG00000038877
ENSG00000038945
ENSG00000043093
ENSG00000047188
ENSG00000049130
ENSG00000056586
ENSG00000058673
ENSG00000059758
ENSG00000061794
ENSG00000064835
ENSG00000064989
ENSG00000065243
ENSG00000065882
ENSG00000067334
ENSG00000068366
ENSG00000069345
ENSG00000069712
ENSG00000070081
ENSG00000071243
ENSG00000072415
ENSG00000073614
ENSG00000074803
ENSG00000079819
ENSG00000080608
ENSG00000081026
ENSG00000083097
ENSG00000083544
ENSG00000083896
ENSG00000090104
ENSG00000090487
ENSG00000091181
ENSG00000095777
ENSG00000096060
ENSG00000097096
ENSG00000099715
ENSG00000100523
ENSG00000100629
ENSG00000100697
ENSG00000101333
ENSG00000101596
ENSG00000101842
ENSG00000101958
ENSG00000101972
ENSG00000102290
ENSG00000102547
ENSG00000102780
ENSG00000103405
ENSG00000104064
ENSG00000104205
ENSG00000104760
ENSG00000105829
ENSG00000105855
ENSG00000105856
ENSG00000106278
ENSG00000106299
ENSG00000106302
ENSG00000106546
ENSG00000107864
ENSG00000109670
ENSG00000109705
ENSG00000110319
ENSG00000110696
ENSG00000110888
ENSG00000111046
ENSG00000111254
ENSG00000111336
ENSG00000111371
ENSG00000111647
ENSG00000112175
ENSG00000112232
ENSG00000113580
ENSG00000113615
ENSG00000113946
ENSG00000113966
ENSG00000114030
ENSG00000114209
ENSG00000114416
ENSG00000114423
ENSG00000114514
ENSG00000115306
ENSG00000115392
ENSG00000115404
ENSG00000115414
ENSG00000115474
ENSG00000115808
ENSG00000115896
ENSG00000115935
ENSG00000116285
ENSG00000116497
ENSG00000116698
ENSG00000116745
ENSG00000117114
ENSG00000118526
ENSG00000119397
ENSG00000119899
ENSG00000120071
ENSG00000122145
ENSG00000122786
ENSG00000123545
ENSG00000124429
ENSG00000124743
ENSG00000124813
ENSG00000125848
ENSG00000126861
ENSG00000127325
ENSG00000127328
ENSG00000128654
ENSG00000129515
ENSG00000130881
ENSG00000131388
ENSG00000131467
ENSG00000132423
ENSG00000132465
ENSG00000132485
ENSG00000132640
ENSG00000133107
ENSG00000133132
EN


>CAAAA - PAM10
ENSG00000001561
ENSG00000002745
ENSG00000004455
ENSG00000005249
ENSG00000007908
ENSG00000010803
ENSG00000010818
ENSG00000023445
ENSG00000033867
ENSG00000036054
ENSG00000038877
ENSG00000042088
ENSG00000047249
ENSG00000048991
ENSG00000055211
ENSG00000056277
ENSG00000058056
ENSG00000059622
ENSG00000059728
ENSG00000059758
ENSG00000059769
ENSG00000060237
ENSG00000060749
ENSG00000062716
ENSG00000065154
ENSG00000065675
ENSG00000069849
ENSG00000070882
ENSG00000074657
ENSG00000078401
ENSG00000078579
ENSG00000080546
ENSG00000081051
ENSG00000083799
ENSG00000087494
ENSG00000088930
ENSG00000091138
ENSG00000091157
ENSG00000091656
ENSG00000093167
ENSG00000100330
ENSG00000100802
ENSG00000101639
ENSG00000101842
ENSG00000101966
ENSG00000102024
ENSG00000102468
ENSG00000104093
ENSG00000104722
ENSG00000105655
ENSG00000105856
ENSG00000106052
ENSG00000107242
ENSG00000107829
ENSG00000108030
ENSG00000108244
ENSG00000108264
ENSG00000109674
ENSG00000109775
ENSG00000110315
ENSG00000110888
ENSG00000111245
ENSG00000111837
ENSG00000112077
ENSG00000112118
ENSG00000112214
ENSG00000112592
ENSG00000112996
ENSG00000113494
ENSG00000113966
ENSG00000114098
ENSG00000114209
ENSG00000115368
ENSG00000116128
ENSG00000117020
ENSG00000117569
ENSG00000118263
ENSG00000118412
ENSG00000118526
ENSG00000119438
ENSG00000119508
ENSG00000119509
ENSG00000120802
ENSG00000120868
ENSG00000120992
ENSG00000121005
ENSG00000121067
ENSG00000121104
ENSG00000122008
ENSG00000122417
ENSG00000122786
ENSG00000123596
ENSG00000123636
ENSG00000124183
ENSG00000125629
ENSG00000125695
ENSG00000125976
ENSG00000126067
ENSG00000126785
ENSG00000127951
ENSG00000128791
ENSG00000128923
ENSG00000130830
ENSG00000131808
ENSG00000132855
ENSG00000132912
ENSG00000133110
ENSG00000133450
ENSG00000133657
ENSG00000133980
ENSG00000134061
ENSG00000134255
ENSG00000134263
ENSG00000134324
ENSG00000134982
ENSG00000135164
ENSG00000135365
ENSG00000135597
ENSG00000135900
ENSG00000135913
ENSG00000135951
ENSG00000136231
ENSG00000136839
ENSG00000136881
ENSG00000137073
ENSG00000137275
ENSG00000137379
ENS


>CAAAACCC - PAM1
ENSG00000047936
ENSG00000069275
ENSG00000072506
ENSG00000100823
ENSG00000107872
ENSG00000109851
ENSG00000111261
ENSG00000111788
ENSG00000112855
ENSG00000116032
ENSG00000116586
ENSG00000117480
ENSG00000120645
ENSG00000124091
ENSG00000128228
ENSG00000147872
ENSG00000147912
ENSG00000148704
ENSG00000157897
ENSG00000166352


>CAAAGGC - PAM1
ENSG00000054598
ENSG00000064726
ENSG00000095203
ENSG00000102003
ENSG00000105357
ENSG00000106245
ENSG00000106992
ENSG00000108379
ENSG00000112304
ENSG00000117632
ENSG00000118094
ENSG00000124529
ENSG00000124642
ENSG00000124693
ENSG00000126500
ENSG00000128272
ENSG00000129675
ENSG00000130821
ENSG00000131668
ENSG00000132464
ENSG00000134242
ENSG00000136629
ENSG00000137493
ENSG00000138944
ENSG00000142627
ENSG00000143494
ENSG00000144485
ENSG00000145826
ENSG00000154102
ENSG00000158297
ENSG00000159650
ENSG00000162931
ENSG00000163694
ENSG00000165138
ENSG00000165835
ENSG00000165864
ENSG00000166998
ENSG00000167992
ENSG00000168274
ENSG00000168278
ENSG00000168775
ENSG00000169129
ENSG00000171864
ENSG00000172461
ENSG00000175287
ENSG00000176749
ENSG00000178772
ENSG00000180596
ENSG00000180992
ENSG00000184260


>CAAATAGA - PAM1
ENSG00000073737
ENSG00000101856
ENSG00000120910
ENSG00000121774
ENSG00000125817
ENSG00000133393
ENSG00000134028
ENSG00000137513
ENSG00000138193
ENSG00000138778
ENSG00000152682
ENSG00000155016
ENSG00000161267
ENSG00000168690
ENSG00000169402
ENSG00000169777
ENSG00000175203
ENSG00000176145
ENSG00000178102
ENSG00000180667
ENSG00000181751
ENSG00000183464


>CAAATG - PAM10
ENSG00000005513
ENSG00000011465
ENSG00000021355
ENSG00000026508
ENSG00000031081
ENSG00000046647
ENSG00000077943
ENSG00000087187
ENSG00000091879
ENSG00000095587
ENSG00000100335
ENSG00000103381
ENSG00000106817
ENSG00000108256
ENSG00000110848
ENSG00000111740
ENSG00000111832
ENSG00000115380
ENSG00000115404
ENSG00000116106
ENSG00000116701
ENSG00000118523
ENSG00000118557
ENSG00000118900
ENSG00000122545
ENSG00000124019
ENSG00000125845
ENSG00000127083
ENSG00000128045
ENSG00000131914
ENSG00000132554
ENSG00000135378
ENSG00000135677
ENSG00000136110
ENSG00000137473
ENSG00000137707
ENSG00000140400
ENSG00000141380
ENSG00000141639
ENSG00000143140
ENSG00000143595
ENSG00000145781
ENSG00000146047
ENSG00000146166
ENSG00000146674
ENSG00000148444
ENSG00000149289
ENSG00000151514
ENSG00000153807
ENSG00000156052
ENSG00000162494
ENSG00000163815
ENSG00000164188
ENSG00000164287
ENSG00000164347
ENSG00000164406
ENSG00000164612
ENSG00000165300
ENSG00000165983
ENSG00000167930
ENSG00000168131
ENSG00000168143
ENSG00000168517
ENSG00000169122
ENSG00000169422
ENSG00000169856
ENSG00000170265
ENSG00000171428
ENSG00000172554
ENSG00000174482
ENSG00000176014
ENSG00000176083
ENSG00000180370
ENSG00000182359
ENSG00000183742
ENSG00000184350
ENSG00000185477


>CACACGGG - PAM1
ENSG00000009413
ENSG00000036530
ENSG00000077044
ENSG00000089558
ENSG00000100218
ENSG00000113013
ENSG00000114982
ENSG00000115138
ENSG00000115297
ENSG00000116396
ENSG00000119283
ENSG00000119711
ENSG00000125089
ENSG00000127980
ENSG00000140015
ENSG00000140548
ENSG00000143257
ENSG00000144840
ENSG00000157777
ENSG00000158014
ENSG00000159884
ENSG00000165066
ENSG00000171777
ENSG00000172733
ENSG00000175564
ENSG00000176842
ENSG00000178297
ENSG00000182554
ENSG00000183864


>CACCAATC - PAM10
ENSG00000012048
ENSG00000025446
ENSG00000060566
ENSG00000079616
ENSG00000090520
ENSG00000100479
ENSG00000100711
ENSG00000103266
ENSG00000104738
ENSG00000105053
ENSG00000106399
ENSG00000107341
ENSG00000108578
ENSG00000109118
ENSG00000111961
ENSG00000116171
ENSG00000116560
ENSG00000123374
ENSG00000124610
ENSG00000127399
ENSG00000131876
ENSG00000134222
ENSG00000145649
ENSG00000147862
ENSG00000155660
ENSG00000157538
ENSG00000158769
ENSG00000159479
ENSG00000162063
ENSG00000165119
ENSG00000166963
ENSG00000168298
ENSG00000168593
ENSG00000168778
ENSG00000169184
ENSG00000169893
ENSG00000170312
ENSG00000170581
ENSG00000173080
ENSG00000173935
ENSG00000175008
ENSG00000176009
ENSG00000180834
ENSG00000182874


>CACCC - PAM1
ENSG00000004939
ENSG00000005243
ENSG00000005379
ENSG00000007866
ENSG00000011451
ENSG00000012171
ENSG00000017483
ENSG00000020633
ENSG00000026025
ENSG00000030110
ENSG00000039523
ENSG00000040487
ENSG00000049319
ENSG00000055118
ENSG00000056736
ENSG00000063180
ENSG00000064205
ENSG00000066336
ENSG00000072182
ENSG00000072818
ENSG00000073050
ENSG00000073861
ENSG00000076924
ENSG00000078380
ENSG00000078549
ENSG00000078814
ENSG00000079337
ENSG00000079432
ENSG00000080854
ENSG00000082641
ENSG00000085741
ENSG00000087085
ENSG00000088002
ENSG00000088543
ENSG00000089847
ENSG00000091536
ENSG00000095303
ENSG00000096158
ENSG00000100092
ENSG00000100234
ENSG00000100311
ENSG00000100312
ENSG00000101144
ENSG00000101180
ENSG00000102057
ENSG00000102145
ENSG00000102869
ENSG00000102871
ENSG00000102879
ENSG00000103528
ENSG00000104518
ENSG00000104892
ENSG00000105227
ENSG00000105327
ENSG00000105329
ENSG00000105376
ENSG00000105472
ENSG00000105514
ENSG00000105989
ENSG00000106617
ENSG00000107404
ENSG00000107816
ENSG00000108219
ENSG00000108352
ENSG00000108405
ENSG00000108511
ENSG00000108578
ENSG00000108840
ENSG00000108947
ENSG00000110375
ENSG00000111674
ENSG00000113758
ENSG00000114268
ENSG00000114349
ENSG00000114841
ENSG00000116983
ENSG00000117063
ENSG00000117385
ENSG00000117408
ENSG00000117984
ENSG00000119772
ENSG00000119979
ENSG00000120093
ENSG00000121753
ENSG00000122585
ENSG00000122756
ENSG00000123358
ENSG00000123405
ENSG00000124299
ENSG00000124440
ENSG00000125505
ENSG00000125753
ENSG00000125843
ENSG00000126351
ENSG00000126500
ENSG00000126562
ENSG00000126603
ENSG00000126756
ENSG00000127129
ENSG00000127388
ENSG00000128283
ENSG00000129347
ENSG00000129673
ENSG00000130171
ENSG00000130669
ENSG00000130702
ENSG00000130733
ENSG00000130829
ENSG00000131142
ENSG00000131759
ENSG00000132535
ENSG00000132622
ENSG00000132698
ENSG00000134245
ENSG00000134817
ENSG00000135111
ENSG00000135446
ENSG00000136931
ENSG00000137216
ENSG00000137361
ENSG00000139200
ENSG00000140105
ENSG00000140319
ENSG00000140939
ENSG00000141295
ENSG00000141302
ENSG00000141526
ENSG


>CACCC - PAM10
ENSG00000004399
ENSG00000004469
ENSG00000004939
ENSG00000004975
ENSG00000005379
ENSG00000005884
ENSG00000007314
ENSG00000007384
ENSG00000007866
ENSG00000008141
ENSG00000009709
ENSG00000010282
ENSG00000010319
ENSG00000011451
ENSG00000011485
ENSG00000015413
ENSG00000017483
ENSG00000019582
ENSG00000030110
ENSG00000036672
ENSG00000039523
ENSG00000039987
ENSG00000042062
ENSG00000047230
ENSG00000050820
ENSG00000054148
ENSG00000054179
ENSG00000055118
ENSG00000056661
ENSG00000056736
ENSG00000058404
ENSG00000063015
ENSG00000064300
ENSG00000064547
ENSG00000064932
ENSG00000065717
ENSG00000066336
ENSG00000068354
ENSG00000069424
ENSG00000072818
ENSG00000073350
ENSG00000073761
ENSG00000073905
ENSG00000075624
ENSG00000076864
ENSG00000077312
ENSG00000078380
ENSG00000078549
ENSG00000078814
ENSG00000079393
ENSG00000079432
ENSG00000082014
ENSG00000084110
ENSG00000085741
ENSG00000086159
ENSG00000086730
ENSG00000087085
ENSG00000087088
ENSG00000088340
ENSG00000088543
ENSG00000088826
ENSG00000089847
ENSG00000089902
ENSG00000090006
ENSG00000091622
ENSG00000095066
ENSG00000095303
ENSG00000096158
ENSG00000099800
ENSG00000099812
ENSG00000099814
ENSG00000100031
ENSG00000100034
ENSG00000100078
ENSG00000100092
ENSG00000100101
ENSG00000100311
ENSG00000100312
ENSG00000100314
ENSG00000100385
ENSG00000101172
ENSG00000101180
ENSG00000101187
ENSG00000101203
ENSG00000101204
ENSG00000101220
ENSG00000101255
ENSG00000101331
ENSG00000101986
ENSG00000102012
ENSG00000102022
ENSG00000102265
ENSG00000102854
ENSG00000102869
ENSG00000102871
ENSG00000102879
ENSG00000103266
ENSG00000104518
ENSG00000104783
ENSG00000104881
ENSG00000104888
ENSG00000104892
ENSG00000104976
ENSG00000105227
ENSG00000105289
ENSG00000105327
ENSG00000105329
ENSG00000105376
ENSG00000105467
ENSG00000105472
ENSG00000105695
ENSG00000106308
ENSG00000106992
ENSG00000107317
ENSG00000107404
ENSG00000107731
ENSG00000107817
ENSG00000108379
ENSG00000108387
ENSG00000108405
ENSG00000110375
ENSG00000110719
ENSG00000111077
ENSG00000111729
ENSG00000112041
ENSG00000112759
ENSG00000113721
ENS


>CACCCCCA - PAM1
ENSG00000072182
ENSG00000104998
ENSG00000107404
ENSG00000108511
ENSG00000108947
ENSG00000110811
ENSG00000111732
ENSG00000119772
ENSG00000123407
ENSG00000128283
ENSG00000128710
ENSG00000132535
ENSG00000135925
ENSG00000137076
ENSG00000139200
ENSG00000143320
ENSG00000144476
ENSG00000147255
ENSG00000150540
ENSG00000158050
ENSG00000158927
ENSG00000160801
ENSG00000162367
ENSG00000163064
ENSG00000164068
ENSG00000169635
ENSG00000171813
ENSG00000171903
ENSG00000176092
ENSG00000176678
ENSG00000178026
ENSG00000179036
ENSG00000179761
ENSG00000181585
ENSG00000184315
ENSG00000184602
ENSG00000185615


>CACCGCAA - PAM1
ENSG00000065978
ENSG00000100934
ENSG00000104852
ENSG00000111049
ENSG00000111276
ENSG00000111880
ENSG00000115541
ENSG00000121075
ENSG00000123095
ENSG00000128272
ENSG00000138111
ENSG00000139352
ENSG00000144381
ENSG00000150051
ENSG00000151615
ENSG00000156650
ENSG00000160949
ENSG00000164087
ENSG00000164258
ENSG00000164889
ENSG00000165370
ENSG00000171362
ENSG00000175879
ENSG00000181965


>CACCTCCG - PAM10
ENSG00000001167
ENSG00000003756
ENSG00000065183
ENSG00000068831
ENSG00000073252
ENSG00000091140
ENSG00000091651
ENSG00000092098
ENSG00000093009
ENSG00000101986
ENSG00000103742
ENSG00000104131
ENSG00000105127
ENSG00000108055
ENSG00000108424
ENSG00000108518
ENSG00000114739
ENSG00000116157
ENSG00000119392
ENSG00000121022
ENSG00000123353
ENSG00000129221
ENSG00000130749
ENSG00000130829
ENSG00000136480
ENSG00000136811
ENSG00000136830
ENSG00000140057
ENSG00000140830
ENSG00000142864
ENSG00000144713
ENSG00000157017
ENSG00000159208
ENSG00000160695
ENSG00000161618
ENSG00000162433
ENSG00000163636
ENSG00000164703
ENSG00000164933
ENSG00000165119
ENSG00000166301
ENSG00000166347
ENSG00000166471
ENSG00000166961
ENSG00000167194
ENSG00000167808
ENSG00000168071
ENSG00000168615
ENSG00000172818
ENSG00000173531
ENSG00000175866
ENSG00000177548
ENSG00000178685
ENSG00000179627
ENSG00000179927
ENSG00000182173
ENSG00000182626
ENSG00000184110
ENSG00000184771


>CACCTG - PAM10
ENSG00000002079
ENSG00000004939
ENSG00000005102
ENSG00000006530
ENSG00000013455
ENSG00000015413
ENSG00000018246
ENSG00000018280
ENSG00000025800
ENSG00000037897
ENSG00000039523
ENSG00000039987
ENSG00000048462
ENSG00000055468
ENSG00000057935
ENSG00000065802
ENSG00000075275
ENSG00000079999
ENSG00000085831
ENSG00000089538
ENSG00000090686
ENSG00000090861
ENSG00000099377
ENSG00000099849
ENSG00000099866
ENSG00000100302
ENSG00000100381
ENSG00000100664
ENSG00000101187
ENSG00000101335
ENSG00000101418
ENSG00000102890
ENSG00000103733
ENSG00000104903
ENSG00000105141
ENSG00000105245
ENSG00000105327
ENSG00000105357
ENSG00000105659
ENSG00000105695
ENSG00000106631
ENSG00000108046
ENSG00000115648
ENSG00000115687
ENSG00000116176
ENSG00000116219
ENSG00000117713
ENSG00000117983
ENSG00000119403
ENSG00000119630
ENSG00000119714
ENSG00000120065
ENSG00000120913
ENSG00000122359
ENSG00000123453
ENSG00000124391
ENSG00000124701
ENSG00000124713
ENSG00000124762
ENSG00000124839
ENSG00000125089
ENSG00000125457
ENSG00000126226
ENSG00000126337
ENSG00000127124
ENSG00000127903
ENSG00000129354
ENSG00000129667
ENSG00000129933
ENSG00000130270
ENSG00000130545
ENSG00000130702
ENSG00000130707
ENSG00000132024
ENSG00000133195
ENSG00000133256
ENSG00000135127
ENSG00000135297
ENSG00000136213
ENSG00000136404
ENSG00000136802
ENSG00000136930
ENSG00000137106
ENSG00000137502
ENSG00000137702
ENSG00000138028
ENSG00000139178
ENSG00000139629
ENSG00000140505
ENSG00000140623
ENSG00000140853
ENSG00000141526
ENSG00000141568
ENSG00000141738
ENSG00000142327
ENSG00000142444
ENSG00000142789
ENSG00000144230
ENSG00000144476
ENSG00000144711
ENSG00000145835
ENSG00000145911
ENSG00000146576
ENSG00000147394
ENSG00000148308
ENSG00000148382
ENSG00000149428
ENSG00000149506
ENSG00000149679
ENSG00000149798
ENSG00000153976
ENSG00000154342
ENSG00000156381
ENSG00000158715
ENSG00000158717
ENSG00000159189
ENSG00000160650
ENSG00000162069
ENSG00000163467
ENSG00000163975
ENSG00000164880
ENSG00000165731
ENSG00000165887
ENSG00000166813
ENSG00000167049
ENSG00000167110
ENSG00000167183
EN


>CACCTGA - PAM1
ENSG00000009790
ENSG00000065357
ENSG00000080608
ENSG00000093100
ENSG00000101596
ENSG00000103064
ENSG00000105695
ENSG00000111348
ENSG00000113812
ENSG00000114805
ENSG00000121743
ENSG00000125735
ENSG00000130707
ENSG00000137817
ENSG00000137869
ENSG00000139629
ENSG00000140495
ENSG00000143801
ENSG00000149428
ENSG00000149823
ENSG00000155893
ENSG00000159100
ENSG00000160683
ENSG00000164897
ENSG00000166326
ENSG00000166402
ENSG00000167049
ENSG00000167642
ENSG00000168062
ENSG00000168310
ENSG00000174106
ENSG00000180284
ENSG00000181885
ENSG00000182539
ENSG00000183072
ENSG00000183770
ENSG00000183807
ENSG00000184922


>CACGG - PAM10
ENSG00000007047
ENSG00000008128
ENSG00000008283
ENSG00000009413
ENSG00000009780
ENSG00000025800
ENSG00000050820
ENSG00000054598
ENSG00000055468
ENSG00000055957
ENSG00000064747
ENSG00000067842
ENSG00000068650
ENSG00000068831
ENSG00000070047
ENSG00000070087
ENSG00000070423
ENSG00000070610
ENSG00000072571
ENSG00000074211
ENSG00000078872
ENSG00000081853
ENSG00000087111
ENSG00000087470
ENSG00000088986
ENSG00000090581
ENSG00000091136
ENSG00000091879
ENSG00000096171
ENSG00000099454
ENSG00000099812
ENSG00000099972
ENSG00000100292
ENSG00000101161
ENSG00000101182
ENSG00000101276
ENSG00000101460
ENSG00000102012
ENSG00000102032
ENSG00000105379
ENSG00000106588
ENSG00000106992
ENSG00000107130
ENSG00000107671
ENSG00000108055
ENSG00000108849
ENSG00000110721
ENSG00000110917
ENSG00000111077
ENSG00000111780
ENSG00000114383
ENSG00000115657
ENSG00000116521
ENSG00000117983
ENSG00000119723
ENSG00000120334
ENSG00000123933
ENSG00000124137
ENSG00000124198
ENSG00000125341
ENSG00000127150
ENSG00000127585
ENSG00000129071
ENSG00000129221
ENSG00000129235
ENSG00000129474
ENSG00000130176
ENSG00000130414
ENSG00000130560
ENSG00000130669
ENSG00000130702
ENSG00000131634
ENSG00000132842
ENSG00000133872
ENSG00000134107
ENSG00000134109
ENSG00000134419
ENSG00000134759
ENSG00000134809
ENSG00000135040
ENSG00000135144
ENSG00000136274
ENSG00000136457
ENSG00000137265
ENSG00000137700
ENSG00000137817
ENSG00000138162
ENSG00000138326
ENSG00000139197
ENSG00000139567
ENSG00000139618
ENSG00000140400
ENSG00000140939
ENSG00000141582
ENSG00000142327
ENSG00000143786
ENSG00000144395
ENSG00000146216
ENSG00000147475
ENSG00000147604
ENSG00000148382
ENSG00000150551
ENSG00000150967
ENSG00000154358
ENSG00000154832
ENSG00000156427
ENSG00000157131
ENSG00000157777
ENSG00000157966
ENSG00000158747
ENSG00000161055
ENSG00000161920
ENSG00000161992
ENSG00000162426
ENSG00000162576
ENSG00000162591
ENSG00000162849
ENSG00000163104
ENSG00000163960
ENSG00000163995
ENSG00000165731
ENSG00000166189
ENSG00000166266
ENSG00000166454
ENSG00000166965
ENSG00000167178
ENSG00000167191
ENS


>CAGAC - PAM10
ENSG00000004660
ENSG00000007866
ENSG00000009335
ENSG00000013563
ENSG00000050327
ENSG00000054967
ENSG00000055118
ENSG00000067955
ENSG00000068354
ENSG00000069482
ENSG00000070915
ENSG00000074219
ENSG00000078380
ENSG00000078808
ENSG00000081307
ENSG00000084636
ENSG00000086967
ENSG00000087085
ENSG00000088002
ENSG00000088305
ENSG00000089351
ENSG00000089775
ENSG00000090006
ENSG00000090581
ENSG00000095752
ENSG00000100146
ENSG00000100435
ENSG00000100626
ENSG00000101412
ENSG00000101435
ENSG00000101955
ENSG00000102096
ENSG00000104415
ENSG00000104783
ENSG00000104881
ENSG00000105251
ENSG00000105327
ENSG00000105370
ENSG00000105409
ENSG00000105426
ENSG00000105438
ENSG00000105509
ENSG00000107104
ENSG00000107338
ENSG00000107807
ENSG00000108551
ENSG00000108604
ENSG00000111276
ENSG00000111956
ENSG00000112715
ENSG00000114853
ENSG00000115266
ENSG00000116786
ENSG00000116871
ENSG00000116990
ENSG00000117016
ENSG00000118004
ENSG00000121316
ENSG00000124593
ENSG00000125207
ENSG00000125522
ENSG00000125843
ENSG00000126337
ENSG00000126768
ENSG00000128011
ENSG00000128016
ENSG00000128274
ENSG00000128322
ENSG00000128617
ENSG00000128713
ENSG00000129219
ENSG00000129744
ENSG00000130165
ENSG00000130720
ENSG00000130726
ENSG00000130810
ENSG00000131037
ENSG00000131368
ENSG00000131748
ENSG00000131759
ENSG00000132031
ENSG00000132975
ENSG00000133069
ENSG00000134285
ENSG00000136603
ENSG00000136828
ENSG00000136944
ENSG00000137225
ENSG00000137474
ENSG00000137727
ENSG00000138131
ENSG00000138623
ENSG00000139495
ENSG00000140104
ENSG00000141505
ENSG00000142538
ENSG00000142549
ENSG00000142751
ENSG00000142959
ENSG00000142961
ENSG00000143595
ENSG00000143620
ENSG00000146005
ENSG00000146221
ENSG00000148805
ENSG00000153294
ENSG00000155156
ENSG00000156050
ENSG00000156574
ENSG00000157150
ENSG00000158467
ENSG00000158828
ENSG00000160202
ENSG00000160327
ENSG00000160472
ENSG00000160613
ENSG00000160650
ENSG00000160808
ENSG00000161638
ENSG00000162040
ENSG00000162494
ENSG00000163082
ENSG00000163914
ENSG00000165698
ENSG00000165702
ENSG00000165732
ENSG00000166823
ENS


>CAGAG - PAM1
ENSG00000001617
ENSG00000006128
ENSG00000006534
ENSG00000006555
ENSG00000010310
ENSG00000018625
ENSG00000035687
ENSG00000055118
ENSG00000063660
ENSG00000070614
ENSG00000075218
ENSG00000076864
ENSG00000078380
ENSG00000081853
ENSG00000085117
ENSG00000088835
ENSG00000089225
ENSG00000092054
ENSG00000094796
ENSG00000099194
ENSG00000099812
ENSG00000099998
ENSG00000100031
ENSG00000100034
ENSG00000100167
ENSG00000100302
ENSG00000100381
ENSG00000100385
ENSG00000101782
ENSG00000102022
ENSG00000106089
ENSG00000106404
ENSG00000106624
ENSG00000106633
ENSG00000108405
ENSG00000108582
ENSG00000108604
ENSG00000108963
ENSG00000109501
ENSG00000110244
ENSG00000111325
ENSG00000111664
ENSG00000112655
ENSG00000113108
ENSG00000114853
ENSG00000115107
ENSG00000120049
ENSG00000120318
ENSG00000121753
ENSG00000122756
ENSG00000123358
ENSG00000123454
ENSG00000123989
ENSG00000124143
ENSG00000125902
ENSG00000126243
ENSG00000126351
ENSG00000126368
ENSG00000127129
ENSG00000129038
ENSG00000129152
ENSG00000130300
ENSG00000130988
ENSG00000131435
ENSG00000133466
ENSG00000135127
ENSG00000135390
ENSG00000135480
ENSG00000136859
ENSG00000136931
ENSG00000137216
ENSG00000137218
ENSG00000137221
ENSG00000137409
ENSG00000137474
ENSG00000138136
ENSG00000138663
ENSG00000140403
ENSG00000140526
ENSG00000141505
ENSG00000141854
ENSG00000143126
ENSG00000143340
ENSG00000143466
ENSG00000143869
ENSG00000144655
ENSG00000146067
ENSG00000149091
ENSG00000152049
ENSG00000153902
ENSG00000154319
ENSG00000155368
ENSG00000156030
ENSG00000156097
ENSG00000156966
ENSG00000157150
ENSG00000157152
ENSG00000158050
ENSG00000159173
ENSG00000160410
ENSG00000160808
ENSG00000161664
ENSG00000162729
ENSG00000162804
ENSG00000162909
ENSG00000163485
ENSG00000163933
ENSG00000164082
ENSG00000164591
ENSG00000164867
ENSG00000165076
ENSG00000165390
ENSG00000165568
ENSG00000166308
ENSG00000166341
ENSG00000166436
ENSG00000166819
ENSG00000166963
ENSG00000167476
ENSG00000167566
ENSG00000167755
ENSG00000168256
ENSG00000168404
ENSG00000169239
ENSG00000169890
ENSG00000171246
ENSG00000171302
ENSG


>CAGAG - PAM10
ENSG00000001461
ENSG00000002726
ENSG00000003137
ENSG00000004776
ENSG00000006534
ENSG00000007314
ENSG00000007402
ENSG00000008141
ENSG00000008283
ENSG00000010319
ENSG00000012171
ENSG00000015592
ENSG00000017483
ENSG00000023892
ENSG00000025770
ENSG00000030110
ENSG00000043462
ENSG00000049239
ENSG00000051128
ENSG00000054967
ENSG00000055118
ENSG00000060656
ENSG00000061337
ENSG00000061492
ENSG00000063245
ENSG00000063660
ENSG00000064205
ENSG00000070047
ENSG00000070404
ENSG00000070808
ENSG00000070950
ENSG00000072071
ENSG00000072518
ENSG00000072682
ENSG00000072736
ENSG00000074964
ENSG00000075073
ENSG00000076706
ENSG00000076864
ENSG00000078814
ENSG00000080854
ENSG00000085117
ENSG00000086730
ENSG00000088038
ENSG00000089351
ENSG00000090006
ENSG00000090030
ENSG00000090975
ENSG00000092054
ENSG00000094755
ENSG00000099866
ENSG00000099985
ENSG00000099998
ENSG00000099999
ENSG00000100003
ENSG00000100031
ENSG00000100167
ENSG00000100171
ENSG00000100181
ENSG00000100242
ENSG00000100285
ENSG00000100300
ENSG00000100368
ENSG00000100385
ENSG00000100413
ENSG00000100422
ENSG00000100427
ENSG00000100665
ENSG00000101197
ENSG00000101335
ENSG00000101440
ENSG00000101460
ENSG00000102302
ENSG00000102970
ENSG00000103023
ENSG00000103489
ENSG00000104365
ENSG00000104888
ENSG00000106089
ENSG00000106125
ENSG00000106211
ENSG00000106366
ENSG00000106624
ENSG00000106633
ENSG00000106665
ENSG00000106927
ENSG00000106976
ENSG00000108255
ENSG00000108387
ENSG00000108479
ENSG00000108551
ENSG00000108823
ENSG00000109943
ENSG00000110057
ENSG00000110104
ENSG00000110200
ENSG00000110244
ENSG00000110375
ENSG00000110651
ENSG00000110900
ENSG00000110917
ENSG00000113070
ENSG00000114853
ENSG00000114904
ENSG00000114923
ENSG00000115085
ENSG00000115590
ENSG00000116462
ENSG00000116584
ENSG00000116786
ENSG00000116983
ENSG00000117016
ENSG00000119408
ENSG00000119431
ENSG00000120500
ENSG00000120937
ENSG00000121653
ENSG00000121905
ENSG00000122121
ENSG00000122852
ENSG00000123358
ENSG00000123453
ENSG00000123454
ENSG00000125843
ENSG00000125964
ENSG00000125999
ENSG00000126062
ENS


>CAGAGCC - PAM1
ENSG00000003137
ENSG00000007372
ENSG00000023892
ENSG00000059691
ENSG00000060656
ENSG00000063015
ENSG00000069849
ENSG00000075073
ENSG00000075618
ENSG00000088827
ENSG00000088835
ENSG00000089820
ENSG00000100060
ENSG00000100106
ENSG00000100299
ENSG00000101204
ENSG00000103549
ENSG00000105227
ENSG00000110046
ENSG00000116586
ENSG00000119689
ENSG00000120049
ENSG00000122852
ENSG00000124529
ENSG00000124693
ENSG00000125538
ENSG00000130300
ENSG00000130669
ENSG00000130829
ENSG00000132911
ENSG00000133466
ENSG00000136059
ENSG00000137133
ENSG00000141524
ENSG00000142949
ENSG00000143375
ENSG00000157150
ENSG00000162909
ENSG00000163909
ENSG00000165390
ENSG00000166863
ENSG00000168056
ENSG00000168274
ENSG00000168278
ENSG00000168734
ENSG00000169174
ENSG00000169178
ENSG00000170442
ENSG00000170759
ENSG00000173531
ENSG00000173918
ENSG00000174155
ENSG00000180596
ENSG00000181203
ENSG00000182278
ENSG00000182958
ENSG00000185303


>CAGAGCCA - PAM1
ENSG00000055163
ENSG00000077955
ENSG00000082014
ENSG00000090006
ENSG00000099917
ENSG00000101204
ENSG00000102239
ENSG00000103549
ENSG00000105293
ENSG00000124529
ENSG00000124693
ENSG00000125835
ENSG00000125968
ENSG00000133466
ENSG00000146047
ENSG00000156486
ENSG00000157827
ENSG00000158186
ENSG00000158340
ENSG00000159714
ENSG00000164068
ENSG00000168056
ENSG00000168274
ENSG00000168278
ENSG00000168591
ENSG00000169178
ENSG00000170759
ENSG00000178821
ENSG00000181203
ENSG00000182278
ENSG00000182958
ENSG00000182984
ENSG00000183403
ENSG00000184260
ENSG00000185133


>CAGAGGG - PAM10
ENSG00000012223
ENSG00000017483
ENSG00000070985
ENSG00000073861
ENSG00000088038
ENSG00000095066
ENSG00000100171
ENSG00000100242
ENSG00000100312
ENSG00000100858
ENSG00000101280
ENSG00000102012
ENSG00000102970
ENSG00000104888
ENSG00000105701
ENSG00000106211
ENSG00000106366
ENSG00000108551
ENSG00000109072
ENSG00000115266
ENSG00000115594
ENSG00000116219
ENSG00000121905
ENSG00000124260
ENSG00000125964
ENSG00000126561
ENSG00000126603
ENSG00000127129
ENSG00000130528
ENSG00000130669
ENSG00000131037
ENSG00000131748
ENSG00000136918
ENSG00000137106
ENSG00000137216
ENSG00000137218
ENSG00000137321
ENSG00000138435
ENSG00000138944
ENSG00000139725
ENSG00000140104
ENSG00000143620
ENSG00000145020
ENSG00000145824
ENSG00000146205
ENSG00000149150
ENSG00000149782
ENSG00000153789
ENSG00000153902
ENSG00000154342
ENSG00000157833
ENSG00000158062
ENSG00000158186
ENSG00000160013
ENSG00000160808
ENSG00000163545
ENSG00000163702
ENSG00000163995
ENSG00000164342
ENSG00000164400
ENSG00000165568
ENSG00000166340
ENSG00000167470
ENSG00000167755
ENSG00000167791
ENSG00000169174
ENSG00000169797
ENSG00000170075
ENSG00000171246
ENSG00000171302
ENSG00000171401
ENSG00000171631
ENSG00000172018
ENSG00000173156
ENSG00000173171
ENSG00000173237
ENSG00000173436
ENSG00000174326
ENSG00000175078
ENSG00000175505
ENSG00000175556
ENSG00000175832
ENSG00000175920
ENSG00000177690
ENSG00000178226
ENSG00000178804
ENSG00000179222
ENSG00000180210
ENSG00000183248
ENSG00000183479
ENSG00000184574
ENSG00000185215


>CAGCC - PAM10
ENSG00000001617
ENSG00000001629
ENSG00000004399
ENSG00000004469
ENSG00000004660
ENSG00000005102
ENSG00000005379
ENSG00000005513
ENSG00000007080
ENSG00000007312
ENSG00000007372
ENSG00000007384
ENSG00000007541
ENSG00000007866
ENSG00000010282
ENSG00000010319
ENSG00000010327
ENSG00000029993
ENSG00000030110
ENSG00000030582
ENSG00000035664
ENSG00000035862
ENSG00000039523
ENSG00000039987
ENSG00000040487
ENSG00000040608
ENSG00000042062
ENSG00000043316
ENSG00000048140
ENSG00000051128
ENSG00000054967
ENSG00000055468
ENSG00000056736
ENSG00000061273
ENSG00000063015
ENSG00000063660
ENSG00000064300
ENSG00000064932
ENSG00000065717
ENSG00000065989
ENSG00000067191
ENSG00000069424
ENSG00000070047
ENSG00000070413
ENSG00000070614
ENSG00000070748
ENSG00000071859
ENSG00000071872
ENSG00000072682
ENSG00000073067
ENSG00000074211
ENSG00000074370
ENSG00000074964
ENSG00000075043
ENSG00000075073
ENSG00000075618
ENSG00000075624
ENSG00000075673
ENSG00000076864
ENSG00000077238
ENSG00000078380
ENSG00000078898
ENSG00000079393
ENSG00000080823
ENSG00000080854
ENSG00000081059
ENSG00000084636
ENSG00000087245
ENSG00000088320
ENSG00000088827
ENSG00000088835
ENSG00000090097
ENSG00000090776
ENSG00000092931
ENSG00000094755
ENSG00000095066
ENSG00000095380
ENSG00000096384
ENSG00000096474
ENSG00000096678
ENSG00000099308
ENSG00000099625
ENSG00000099814
ENSG00000099860
ENSG00000099866
ENSG00000099875
ENSG00000099910
ENSG00000099994
ENSG00000099998
ENSG00000100003
ENSG00000100060
ENSG00000100078
ENSG00000100162
ENSG00000100167
ENSG00000100171
ENSG00000100285
ENSG00000100302
ENSG00000100314
ENSG00000100319
ENSG00000100364
ENSG00000100422
ENSG00000100628
ENSG00000100911
ENSG00000100987
ENSG00000101180
ENSG00000101187
ENSG00000101188
ENSG00000101199
ENSG00000101204
ENSG00000101224
ENSG00000101335
ENSG00000101342
ENSG00000101438
ENSG00000101945
ENSG00000102003
ENSG00000102012
ENSG00000102022
ENSG00000102050
ENSG00000102879
ENSG00000103044
ENSG00000103056
ENSG00000103152
ENSG00000103196
ENSG00000103254
ENSG00000103266
ENSG00000103528
ENSG00000103653
ENS


>CAGCCC - PAM10
ENSG00000001617
ENSG00000001629
ENSG00000004399
ENSG00000007312
ENSG00000007866
ENSG00000010319
ENSG00000030110
ENSG00000035862
ENSG00000039987
ENSG00000042062
ENSG00000051128
ENSG00000054967
ENSG00000055118
ENSG00000060656
ENSG00000061273
ENSG00000061938
ENSG00000063660
ENSG00000063854
ENSG00000064300
ENSG00000064932
ENSG00000065989
ENSG00000074370
ENSG00000074964
ENSG00000075043
ENSG00000076864
ENSG00000078380
ENSG00000078804
ENSG00000078898
ENSG00000080854
ENSG00000083168
ENSG00000084093
ENSG00000085741
ENSG00000086967
ENSG00000088827
ENSG00000088899
ENSG00000091536
ENSG00000095066
ENSG00000095380
ENSG00000096384
ENSG00000099866
ENSG00000099875
ENSG00000099994
ENSG00000100003
ENSG00000100060
ENSG00000100156
ENSG00000100167
ENSG00000100171
ENSG00000100314
ENSG00000101188
ENSG00000101204
ENSG00000101335
ENSG00000101986
ENSG00000102003
ENSG00000102012
ENSG00000102022
ENSG00000103034
ENSG00000103184
ENSG00000103196
ENSG00000103254
ENSG00000103653
ENSG00000104783
ENSG00000104953
ENSG00000104976
ENSG00000105289
ENSG00000105409
ENSG00000105438
ENSG00000105650
ENSG00000106003
ENSG00000106089
ENSG00000106128
ENSG00000106211
ENSG00000106404
ENSG00000106665
ENSG00000106992
ENSG00000107816
ENSG00000107874
ENSG00000108179
ENSG00000108551
ENSG00000108557
ENSG00000108878
ENSG00000110057
ENSG00000110651
ENSG00000110719
ENSG00000111679
ENSG00000112511
ENSG00000113196
ENSG00000113722
ENSG00000113758
ENSG00000114268
ENSG00000114854
ENSG00000114902
ENSG00000115085
ENSG00000115211
ENSG00000116016
ENSG00000116176
ENSG00000116219
ENSG00000117122
ENSG00000117983
ENSG00000120913
ENSG00000121680
ENSG00000123358
ENSG00000124209
ENSG00000124664
ENSG00000124860
ENSG00000125089
ENSG00000125170
ENSG00000125347
ENSG00000125457
ENSG00000125516
ENSG00000125735
ENSG00000125753
ENSG00000125898
ENSG00000126500
ENSG00000126603
ENSG00000126705
ENSG00000126822
ENSG00000127388
ENSG00000127564
ENSG00000127585
ENSG00000127588
ENSG00000129353
ENSG00000129667
ENSG00000129965
ENSG00000130107
ENSG00000130157
ENSG00000130203
ENSG00000130235
EN


>CAGCCG - PAM10
ENSG00000002330
ENSG00000005001
ENSG00000013392
ENSG00000040633
ENSG00000058262
ENSG00000064961
ENSG00000070087
ENSG00000070413
ENSG00000071246
ENSG00000071655
ENSG00000074071
ENSG00000075618
ENSG00000084093
ENSG00000086065
ENSG00000086544
ENSG00000087116
ENSG00000089847
ENSG00000092931
ENSG00000095321
ENSG00000095480
ENSG00000095932
ENSG00000099860
ENSG00000099957
ENSG00000100811
ENSG00000101400
ENSG00000102119
ENSG00000102887
ENSG00000103056
ENSG00000103114
ENSG00000104907
ENSG00000105402
ENSG00000105520
ENSG00000105669
ENSG00000106003
ENSG00000106308
ENSG00000106636
ENSG00000107623
ENSG00000108518
ENSG00000108823
ENSG00000108830
ENSG00000109079
ENSG00000110319
ENSG00000112183
ENSG00000112561
ENSG00000113558
ENSG00000114383
ENSG00000115902
ENSG00000116685
ENSG00000116741
ENSG00000116906
ENSG00000117029
ENSG00000119283
ENSG00000119421
ENSG00000121054
ENSG00000121068
ENSG00000122515
ENSG00000122644
ENSG00000125347
ENSG00000125821
ENSG00000126562
ENSG00000127388
ENSG00000127947
ENSG00000131370
ENSG00000132341
ENSG00000133112
ENSG00000134057
ENSG00000136112
ENSG00000138166
ENSG00000138814
ENSG00000141084
ENSG00000141524
ENSG00000141744
ENSG00000142530
ENSG00000143158
ENSG00000143994
ENSG00000144230
ENSG00000144567
ENSG00000145063
ENSG00000146233
ENSG00000148248
ENSG00000150907
ENSG00000152234
ENSG00000154358
ENSG00000155755
ENSG00000157777
ENSG00000157966
ENSG00000158805
ENSG00000158856
ENSG00000160190
ENSG00000160775
ENSG00000160993
ENSG00000161547
ENSG00000161835
ENSG00000161909
ENSG00000162302
ENSG00000162998
ENSG00000163071
ENSG00000164236
ENSG00000164683
ENSG00000164849
ENSG00000165215
ENSG00000165731
ENSG00000166171
ENSG00000166181
ENSG00000166923
ENSG00000166925
ENSG00000167004
ENSG00000167037
ENSG00000167081
ENSG00000167103
ENSG00000167397
ENSG00000167470
ENSG00000167744
ENSG00000168264
ENSG00000168924
ENSG00000169678
ENSG00000169750
ENSG00000170027
ENSG00000170185
ENSG00000170515
ENSG00000170638
ENSG00000170734
ENSG00000171551
ENSG00000171813
ENSG00000172985
ENSG00000173008
ENSG00000173338
EN


>CAGGA - PAM10
ENSG00000004399
ENSG00000004660
ENSG00000005486
ENSG00000007237
ENSG00000007384
ENSG00000007402
ENSG00000015520
ENSG00000020181
ENSG00000025434
ENSG00000026559
ENSG00000035862
ENSG00000040608
ENSG00000042980
ENSG00000049239
ENSG00000050820
ENSG00000051108
ENSG00000061273
ENSG00000064747
ENSG00000070182
ENSG00000070985
ENSG00000071539
ENSG00000074219
ENSG00000075618
ENSG00000075624
ENSG00000078380
ENSG00000078814
ENSG00000080854
ENSG00000085117
ENSG00000085741
ENSG00000088002
ENSG00000088826
ENSG00000088827
ENSG00000091513
ENSG00000093100
ENSG00000096088
ENSG00000099288
ENSG00000099957
ENSG00000100031
ENSG00000100092
ENSG00000100106
ENSG00000100139
ENSG00000100141
ENSG00000100171
ENSG00000100285
ENSG00000100314
ENSG00000100319
ENSG00000100365
ENSG00000101204
ENSG00000101265
ENSG00000101306
ENSG00000101331
ENSG00000103034
ENSG00000103056
ENSG00000103064
ENSG00000103114
ENSG00000103184
ENSG00000104368
ENSG00000104529
ENSG00000104903
ENSG00000105227
ENSG00000105370
ENSG00000105383
ENSG00000105438
ENSG00000105509
ENSG00000105672
ENSG00000106003
ENSG00000106089
ENSG00000106125
ENSG00000107104
ENSG00000107874
ENSG00000108309
ENSG00000108387
ENSG00000108798
ENSG00000108813
ENSG00000108849
ENSG00000108974
ENSG00000109079
ENSG00000110876
ENSG00000110931
ENSG00000111319
ENSG00000112049
ENSG00000112343
ENSG00000113520
ENSG00000114554
ENSG00000115085
ENSG00000116219
ENSG00000116396
ENSG00000116604
ENSG00000117016
ENSG00000117122
ENSG00000117266
ENSG00000117318
ENSG00000117834
ENSG00000118094
ENSG00000119729
ENSG00000119965
ENSG00000120318
ENSG00000121135
ENSG00000121769
ENSG00000121797
ENSG00000122386
ENSG00000122711
ENSG00000122859
ENSG00000123358
ENSG00000123933
ENSG00000124103
ENSG00000124299
ENSG00000124496
ENSG00000124860
ENSG00000125046
ENSG00000125089
ENSG00000125170
ENSG00000125434
ENSG00000125510
ENSG00000125968
ENSG00000125999
ENSG00000126603
ENSG00000127121
ENSG00000127472
ENSG00000127533
ENSG00000127743
ENSG00000128274
ENSG00000128604
ENSG00000129673
ENSG00000130270
ENSG00000130702
ENSG00000130726
ENS


>CAGGAG - PAM10
ENSG00000004660
ENSG00000006127
ENSG00000006534
ENSG00000008283
ENSG00000020181
ENSG00000040608
ENSG00000049239
ENSG00000050820
ENSG00000053918
ENSG00000064747
ENSG00000066322
ENSG00000070182
ENSG00000070731
ENSG00000070985
ENSG00000071872
ENSG00000074219
ENSG00000075618
ENSG00000078380
ENSG00000086159
ENSG00000086967
ENSG00000087085
ENSG00000088002
ENSG00000090097
ENSG00000091622
ENSG00000095752
ENSG00000096088
ENSG00000099377
ENSG00000100079
ENSG00000100314
ENSG00000100949
ENSG00000101213
ENSG00000101331
ENSG00000103034
ENSG00000103056
ENSG00000103064
ENSG00000104870
ENSG00000105227
ENSG00000105370
ENSG00000105383
ENSG00000105409
ENSG00000105438
ENSG00000105509
ENSG00000105550
ENSG00000106003
ENSG00000106089
ENSG00000106125
ENSG00000107816
ENSG00000108309
ENSG00000108602
ENSG00000108813
ENSG00000111012
ENSG00000115226
ENSG00000115596
ENSG00000115624
ENSG00000116209
ENSG00000116219
ENSG00000117266
ENSG00000117413
ENSG00000118094
ENSG00000118194
ENSG00000119403
ENSG00000121905
ENSG00000123358
ENSG00000123933
ENSG00000124103
ENSG00000124299
ENSG00000124546
ENSG00000125046
ENSG00000126461
ENSG00000127084
ENSG00000127388
ENSG00000128604
ENSG00000129009
ENSG00000130427
ENSG00000130528
ENSG00000130762
ENSG00000131037
ENSG00000131095
ENSG00000131634
ENSG00000131686
ENSG00000131771
ENSG00000131944
ENSG00000132000
ENSG00000132382
ENSG00000132470
ENSG00000133027
ENSG00000133247
ENSG00000135144
ENSG00000137824
ENSG00000138606
ENSG00000139044
ENSG00000139219
ENSG00000139648
ENSG00000140107
ENSG00000140511
ENSG00000140548
ENSG00000140848
ENSG00000140995
ENSG00000141526
ENSG00000141570
ENSG00000142538
ENSG00000142623
ENSG00000143847
ENSG00000143850
ENSG00000143869
ENSG00000144655
ENSG00000145014
ENSG00000145936
ENSG00000146122
ENSG00000146205
ENSG00000148411
ENSG00000149485
ENSG00000149636
ENSG00000151646
ENSG00000156111
ENSG00000157350
ENSG00000157927
ENSG00000158050
ENSG00000159658
ENSG00000160472
ENSG00000161544
ENSG00000161558
ENSG00000161677
ENSG00000161849
ENSG00000161896
ENSG00000162009
ENSG00000162366
EN


>CAGGG - PAM1
ENSG00000001617
ENSG00000004939
ENSG00000007062
ENSG00000007312
ENSG00000007314
ENSG00000007866
ENSG00000010282
ENSG00000012171
ENSG00000014216
ENSG00000017483
ENSG00000018625
ENSG00000025434
ENSG00000030110
ENSG00000036672
ENSG00000040608
ENSG00000042062
ENSG00000049768
ENSG00000050767
ENSG00000054967
ENSG00000055118
ENSG00000056558
ENSG00000069424
ENSG00000070915
ENSG00000071872
ENSG00000074370
ENSG00000074660
ENSG00000076344
ENSG00000078380
ENSG00000078814
ENSG00000078898
ENSG00000079393
ENSG00000079432
ENSG00000080854
ENSG00000081277
ENSG00000084070
ENSG00000088899
ENSG00000090030
ENSG00000090097
ENSG00000090534
ENSG00000090776
ENSG00000092295
ENSG00000096238
ENSG00000099814
ENSG00000100031
ENSG00000100139
ENSG00000100167
ENSG00000100314
ENSG00000100381
ENSG00000101180
ENSG00000101204
ENSG00000101331
ENSG00000101986
ENSG00000102034
ENSG00000102054
ENSG00000102879
ENSG00000102912
ENSG00000102962
ENSG00000103855
ENSG00000104518
ENSG00000104529
ENSG00000104936
ENSG00000105329
ENSG00000105711
ENSG00000106089
ENSG00000106308
ENSG00000106948
ENSG00000106992
ENSG00000108604
ENSG00000108963
ENSG00000109101
ENSG00000110375
ENSG00000110583
ENSG00000110719
ENSG00000111199
ENSG00000111262
ENSG00000111985
ENSG00000113722
ENSG00000114019
ENSG00000114268
ENSG00000114349
ENSG00000114378
ENSG00000114854
ENSG00000116871
ENSG00000117016
ENSG00000118137
ENSG00000120057
ENSG00000123358
ENSG00000124299
ENSG00000124440
ENSG00000124664
ENSG00000124860
ENSG00000125170
ENSG00000125637
ENSG00000125740
ENSG00000125945
ENSG00000125968
ENSG00000125999
ENSG00000126368
ENSG00000126603
ENSG00000127129
ENSG00000127388
ENSG00000127564
ENSG00000127743
ENSG00000128283
ENSG00000128310
ENSG00000128604
ENSG00000129038
ENSG00000130055
ENSG00000130107
ENSG00000130203
ENSG00000130235
ENSG00000130241
ENSG00000130270
ENSG00000130707
ENSG00000130829
ENSG00000131097
ENSG00000131188
ENSG00000131435
ENSG00000131586
ENSG00000131634
ENSG00000131746
ENSG00000131759
ENSG00000132024
ENSG00000132470
ENSG00000133027
ENSG00000133216
ENSG00000133466
ENSG


>CAGGG - PAM10
ENSG00000000938
ENSG00000004469
ENSG00000004660
ENSG00000004939
ENSG00000005001
ENSG00000005102
ENSG00000005379
ENSG00000005513
ENSG00000006534
ENSG00000007312
ENSG00000007314
ENSG00000007402
ENSG00000007866
ENSG00000009335
ENSG00000010282
ENSG00000010319
ENSG00000010327
ENSG00000014216
ENSG00000017483
ENSG00000018625
ENSG00000030110
ENSG00000030582
ENSG00000040487
ENSG00000040608
ENSG00000041880
ENSG00000042062
ENSG00000043316
ENSG00000044012
ENSG00000049283
ENSG00000049768
ENSG00000050767
ENSG00000050820
ENSG00000052344
ENSG00000054179
ENSG00000054967
ENSG00000055118
ENSG00000058404
ENSG00000058453
ENSG00000059145
ENSG00000061273
ENSG00000061938
ENSG00000063660
ENSG00000064932
ENSG00000069011
ENSG00000069424
ENSG00000069482
ENSG00000070404
ENSG00000070808
ENSG00000070915
ENSG00000071564
ENSG00000071872
ENSG00000073067
ENSG00000073350
ENSG00000074370
ENSG00000074660
ENSG00000075275
ENSG00000075618
ENSG00000076706
ENSG00000076864
ENSG00000077009
ENSG00000078380
ENSG00000078399
ENSG00000078808
ENSG00000078814
ENSG00000078898
ENSG00000078900
ENSG00000079393
ENSG00000080854
ENSG00000081059
ENSG00000081248
ENSG00000082014
ENSG00000084710
ENSG00000085552
ENSG00000085741
ENSG00000086159
ENSG00000087116
ENSG00000087250
ENSG00000087510
ENSG00000088826
ENSG00000088827
ENSG00000088835
ENSG00000088899
ENSG00000089351
ENSG00000090776
ENSG00000091622
ENSG00000095932
ENSG00000096384
ENSG00000099617
ENSG00000099769
ENSG00000099812
ENSG00000099814
ENSG00000099866
ENSG00000099889
ENSG00000099994
ENSG00000099998
ENSG00000099999
ENSG00000100031
ENSG00000100034
ENSG00000100058
ENSG00000100060
ENSG00000100065
ENSG00000100097
ENSG00000100127
ENSG00000100139
ENSG00000100156
ENSG00000100167
ENSG00000100196
ENSG00000100243
ENSG00000100262
ENSG00000100302
ENSG00000100311
ENSG00000100314
ENSG00000100381
ENSG00000100422
ENSG00000100439
ENSG00000100604
ENSG00000101144
ENSG00000101180
ENSG00000101187
ENSG00000101188
ENSG00000101204
ENSG00000101210
ENSG00000101280
ENSG00000101331
ENSG00000101335
ENSG00000102012
ENSG00000102022
ENS


>CAGGGC - PAM10
ENSG00000005379
ENSG00000006534
ENSG00000007402
ENSG00000007866
ENSG00000009335
ENSG00000010244
ENSG00000010282
ENSG00000010327
ENSG00000040608
ENSG00000041880
ENSG00000044012
ENSG00000048140
ENSG00000061938
ENSG00000063660
ENSG00000064932
ENSG00000069424
ENSG00000070748
ENSG00000071564
ENSG00000071872
ENSG00000073067
ENSG00000074071
ENSG00000075275
ENSG00000075618
ENSG00000076604
ENSG00000078898
ENSG00000079393
ENSG00000080854
ENSG00000087510
ENSG00000089486
ENSG00000089847
ENSG00000090920
ENSG00000095932
ENSG00000099769
ENSG00000099814
ENSG00000099994
ENSG00000099999
ENSG00000100003
ENSG00000100031
ENSG00000100033
ENSG00000100034
ENSG00000100058
ENSG00000100065
ENSG00000100097
ENSG00000100167
ENSG00000100311
ENSG00000100314
ENSG00000100381
ENSG00000101144
ENSG00000101187
ENSG00000101204
ENSG00000101400
ENSG00000101443
ENSG00000102760
ENSG00000102970
ENSG00000103196
ENSG00000104886
ENSG00000104903
ENSG00000104936
ENSG00000105221
ENSG00000105315
ENSG00000105357
ENSG00000105364
ENSG00000105383
ENSG00000105472
ENSG00000105650
ENSG00000106125
ENSG00000106665
ENSG00000106948
ENSG00000106991
ENSG00000107317
ENSG00000108175
ENSG00000108255
ENSG00000108604
ENSG00000108666
ENSG00000110628
ENSG00000110651
ENSG00000110719
ENSG00000111679
ENSG00000112000
ENSG00000112715
ENSG00000113430
ENSG00000113758
ENSG00000114268
ENSG00000114270
ENSG00000114378
ENSG00000114554
ENSG00000114841
ENSG00000115756
ENSG00000116219
ENSG00000116663
ENSG00000116871
ENSG00000117016
ENSG00000117385
ENSG00000117413
ENSG00000117595
ENSG00000117983
ENSG00000124860
ENSG00000125170
ENSG00000125516
ENSG00000125878
ENSG00000125999
ENSG00000126603
ENSG00000127388
ENSG00000127564
ENSG00000127585
ENSG00000128340
ENSG00000129170
ENSG00000129667
ENSG00000129910
ENSG00000130235
ENSG00000130522
ENSG00000130700
ENSG00000130701
ENSG00000130707
ENSG00000130725
ENSG00000130829
ENSG00000130940
ENSG00000131059
ENSG00000131196
ENSG00000131389
ENSG00000131634
ENSG00000131748
ENSG00000132517
ENSG00000132746
ENSG00000133027
ENSG00000133055
ENSG00000133466
EN


>CAGGGG - PAM10
ENSG00000007312
ENSG00000007314
ENSG00000007402
ENSG00000010278
ENSG00000020633
ENSG00000030582
ENSG00000040487
ENSG00000040531
ENSG00000040608
ENSG00000050767
ENSG00000050820
ENSG00000054967
ENSG00000061938
ENSG00000064932
ENSG00000065054
ENSG00000071872
ENSG00000075275
ENSG00000076706
ENSG00000076864
ENSG00000078380
ENSG00000080854
ENSG00000081059
ENSG00000090661
ENSG00000096080
ENSG00000099814
ENSG00000100060
ENSG00000100079
ENSG00000100196
ENSG00000100243
ENSG00000100296
ENSG00000100314
ENSG00000100381
ENSG00000100422
ENSG00000101180
ENSG00000101280
ENSG00000101331
ENSG00000101447
ENSG00000102022
ENSG00000102096
ENSG00000102962
ENSG00000104529
ENSG00000104870
ENSG00000104936
ENSG00000105289
ENSG00000105392
ENSG00000105472
ENSG00000105573
ENSG00000106003
ENSG00000106331
ENSG00000106436
ENSG00000106689
ENSG00000107281
ENSG00000107671
ENSG00000107819
ENSG00000108604
ENSG00000108963
ENSG00000110719
ENSG00000111665
ENSG00000112041
ENSG00000112561
ENSG00000113722
ENSG00000114268
ENSG00000115266
ENSG00000116219
ENSG00000116386
ENSG00000117122
ENSG00000117281
ENSG00000118160
ENSG00000121714
ENSG00000121900
ENSG00000121929
ENSG00000122386
ENSG00000123464
ENSG00000124159
ENSG00000124209
ENSG00000124299
ENSG00000124440
ENSG00000124664
ENSG00000124860
ENSG00000125089
ENSG00000126337
ENSG00000126603
ENSG00000127388
ENSG00000128016
ENSG00000128310
ENSG00000128604
ENSG00000128917
ENSG00000129355
ENSG00000129673
ENSG00000129911
ENSG00000130055
ENSG00000130202
ENSG00000130203
ENSG00000130235
ENSG00000130487
ENSG00000130518
ENSG00000130522
ENSG00000130595
ENSG00000130700
ENSG00000130707
ENSG00000131188
ENSG00000131771
ENSG00000132386
ENSG00000132746
ENSG00000132801
ENSG00000133216
ENSG00000133466
ENSG00000133773
ENSG00000134780
ENSG00000134817
ENSG00000135119
ENSG00000135722
ENSG00000137100
ENSG00000137868
ENSG00000137877
ENSG00000138944
ENSG00000139219
ENSG00000139718
ENSG00000140067
ENSG00000140623
ENSG00000141302
ENSG00000141526
ENSG00000141577
ENSG00000141582
ENSG00000142290
ENSG00000142538
ENSG00000142539
EN


>CAGTTTC - PAM1
ENSG00000006534
ENSG00000007047
ENSG00000011243
ENSG00000017427
ENSG00000028137
ENSG00000075420
ENSG00000090339
ENSG00000095713
ENSG00000096996
ENSG00000099308
ENSG00000099812
ENSG00000099822
ENSG00000100314
ENSG00000100413
ENSG00000105194
ENSG00000110367
ENSG00000111145
ENSG00000115266
ENSG00000116679
ENSG00000117281
ENSG00000123342
ENSG00000125384
ENSG00000125398
ENSG00000125753
ENSG00000129667
ENSG00000130332
ENSG00000130559
ENSG00000130595
ENSG00000130751
ENSG00000130921
ENSG00000131795
ENSG00000132763
ENSG00000133466
ENSG00000135069
ENSG00000135905
ENSG00000136514
ENSG00000136682
ENSG00000136737
ENSG00000143387
ENSG00000143742
ENSG00000147246
ENSG00000147996
ENSG00000149021
ENSG00000150540
ENSG00000151157
ENSG00000157895
ENSG00000160211
ENSG00000161671
ENSG00000165699
ENSG00000166016
ENSG00000167460
ENSG00000167680
ENSG00000171307
ENSG00000171403
ENSG00000176209
ENSG00000184602
ENSG00000185338
ENSG00000185361
ENSG00000185761


>CATAG - PAM10
ENSG00000005381
ENSG00000008311
ENSG00000028116
ENSG00000039537
ENSG00000057019
ENSG00000059573
ENSG00000060749
ENSG00000063952
ENSG00000066405
ENSG00000066697
ENSG00000066855
ENSG00000074603
ENSG00000078668
ENSG00000087301
ENSG00000100889
ENSG00000101049
ENSG00000101977
ENSG00000102024
ENSG00000102468
ENSG00000104447
ENSG00000105520
ENSG00000105954
ENSG00000106952
ENSG00000107201
ENSG00000110107
ENSG00000110422
ENSG00000111276
ENSG00000112357
ENSG00000112782
ENSG00000113411
ENSG00000113575
ENSG00000114491
ENSG00000115008
ENSG00000115084
ENSG00000118257
ENSG00000119913
ENSG00000120500
ENSG00000121577
ENSG00000122584
ENSG00000124089
ENSG00000126458
ENSG00000131981
ENSG00000132693
ENSG00000132694
ENSG00000132911
ENSG00000134250
ENSG00000134256
ENSG00000134257
ENSG00000134352
ENSG00000135898
ENSG00000136939
ENSG00000137710
ENSG00000138794
ENSG00000143889
ENSG00000144283
ENSG00000144867
ENSG00000146092
ENSG00000146381
ENSG00000149211
ENSG00000151014
ENSG00000151834
ENSG00000155636
ENSG00000156642
ENSG00000157330
ENSG00000158560
ENSG00000158796
ENSG00000160219
ENSG00000160325
ENSG00000160563
ENSG00000162706
ENSG00000163006
ENSG00000163800
ENSG00000164185
ENSG00000164463
ENSG00000166135
ENSG00000166178
ENSG00000167822
ENSG00000168994
ENSG00000169018
ENSG00000169857
ENSG00000170777
ENSG00000170967
ENSG00000171033
ENSG00000171855
ENSG00000171914
ENSG00000177478
ENSG00000179813
ENSG00000181013
ENSG00000181109
ENSG00000181690
ENSG00000182220
ENSG00000183722
ENSG00000184083
ENSG00000184168


>CATCGG - PAM10
ENSG00000003249
ENSG00000007372
ENSG00000011021
ENSG00000023734
ENSG00000074935
ENSG00000082153
ENSG00000087077
ENSG00000089336
ENSG00000094880
ENSG00000100211
ENSG00000100726
ENSG00000101265
ENSG00000103034
ENSG00000105671
ENSG00000116237
ENSG00000117143
ENSG00000117399
ENSG00000120159
ENSG00000128016
ENSG00000130164
ENSG00000130283
ENSG00000131126
ENSG00000137218
ENSG00000139357
ENSG00000142290
ENSG00000144057
ENSG00000146373
ENSG00000151468
ENSG00000156232
ENSG00000156876
ENSG00000158142
ENSG00000160789
ENSG00000160948
ENSG00000161091
ENSG00000162767
ENSG00000164880
ENSG00000165138
ENSG00000166546
ENSG00000169573
ENSG00000171223
ENSG00000171231
ENSG00000172018
ENSG00000172236
ENSG00000172500
ENSG00000172895
ENSG00000173269
ENSG00000175229
ENSG00000176597
ENSG00000176904
ENSG00000180336
ENSG00000180815
ENSG00000181396
ENSG00000182218
ENSG00000184389
ENSG00000184489
ENSG00000184804


>CATTTAGG - PAM1
ENSG00000085662
ENSG00000086991
ENSG00000088305
ENSG00000099795
ENSG00000100604
ENSG00000104763
ENSG00000119608
ENSG00000119865
ENSG00000121542
ENSG00000121989
ENSG00000124249
ENSG00000145103
ENSG00000146094
ENSG00000152430
ENSG00000153347
ENSG00000155115
ENSG00000155666
ENSG00000158169
ENSG00000160049
ENSG00000162882
ENSG00000163170
ENSG00000165388
ENSG00000166710
ENSG00000168113
ENSG00000169609
ENSG00000178719
ENSG00000179715
ENSG00000182636
ENSG00000182919
ENSG00000185311


>CCAAG - PAM1
ENSG00000018610
ENSG00000026751
ENSG00000062485
ENSG00000067955
ENSG00000068976
ENSG00000071967
ENSG00000075702
ENSG00000079277
ENSG00000080297
ENSG00000084636
ENSG00000088899
ENSG00000092054
ENSG00000100314
ENSG00000101216
ENSG00000101470
ENSG00000101856
ENSG00000102781
ENSG00000102996
ENSG00000103064
ENSG00000104951
ENSG00000105221
ENSG00000106038
ENSG00000108819
ENSG00000108840
ENSG00000112992
ENSG00000113845
ENSG00000115128
ENSG00000117413
ENSG00000121769
ENSG00000123364
ENSG00000123405
ENSG00000126368
ENSG00000126500
ENSG00000128710
ENSG00000130595
ENSG00000131748
ENSG00000131759
ENSG00000136002
ENSG00000136653
ENSG00000137494
ENSG00000137809
ENSG00000137869
ENSG00000138623
ENSG00000138758
ENSG00000141012
ENSG00000153807
ENSG00000155011
ENSG00000157330
ENSG00000158163
ENSG00000159202
ENSG00000162722
ENSG00000162734
ENSG00000163435
ENSG00000163545
ENSG00000166736
ENSG00000168038
ENSG00000168077
ENSG00000169006
ENSG00000169180
ENSG00000175078
ENSG00000175564
ENSG00000176083
ENSG00000177143
ENSG00000179029
ENSG00000179600
ENSG00000179628
ENSG00000181283
ENSG00000181284
ENSG00000183337
ENSG00000183615
ENSG00000183963
ENSG00000184788
ENSG00000185567


>CCAAG - PAM10
ENSG00000007255
ENSG00000010278
ENSG00000010626
ENSG00000011105
ENSG00000011243
ENSG00000011451
ENSG00000011590
ENSG00000019102
ENSG00000019505
ENSG00000027644
ENSG00000050820
ENSG00000052802
ENSG00000055070
ENSG00000062282
ENSG00000064205
ENSG00000069812
ENSG00000070404
ENSG00000073350
ENSG00000074181
ENSG00000075043
ENSG00000077782
ENSG00000080297
ENSG00000084636
ENSG00000084764
ENSG00000088827
ENSG00000089116
ENSG00000099381
ENSG00000099866
ENSG00000100767
ENSG00000101159
ENSG00000101448
ENSG00000102034
ENSG00000102781
ENSG00000103196
ENSG00000103742
ENSG00000104783
ENSG00000104918
ENSG00000105254
ENSG00000105675
ENSG00000106038
ENSG00000106817
ENSG00000106927
ENSG00000108175
ENSG00000108342
ENSG00000108439
ENSG00000108759
ENSG00000108784
ENSG00000108819
ENSG00000110628
ENSG00000112715
ENSG00000113749
ENSG00000114279
ENSG00000114737
ENSG00000114841
ENSG00000115457
ENSG00000115718
ENSG00000116044
ENSG00000116219
ENSG00000116396
ENSG00000118017
ENSG00000119714
ENSG00000119725
ENSG00000120314
ENSG00000121769
ENSG00000124134
ENSG00000124205
ENSG00000124212
ENSG00000125818
ENSG00000126603
ENSG00000127831
ENSG00000128011
ENSG00000128917
ENSG00000129009
ENSG00000130312
ENSG00000130598
ENSG00000131050
ENSG00000132017
ENSG00000132698
ENSG00000133069
ENSG00000133131
ENSG00000133450
ENSG00000134811
ENSG00000135503
ENSG00000136653
ENSG00000137221
ENSG00000137332
ENSG00000138316
ENSG00000140044
ENSG00000140505
ENSG00000141753
ENSG00000142459
ENSG00000142538
ENSG00000142549
ENSG00000147439
ENSG00000148343
ENSG00000149021
ENSG00000149089
ENSG00000149485
ENSG00000149591
ENSG00000149636
ENSG00000149735
ENSG00000149922
ENSG00000151704
ENSG00000151948
ENSG00000152049
ENSG00000152359
ENSG00000154252
ENSG00000155465
ENSG00000157693
ENSG00000157766
ENSG00000158163
ENSG00000158825
ENSG00000159202
ENSG00000160949
ENSG00000161018
ENSG00000163545
ENSG00000163814
ENSG00000164405
ENSG00000165803
ENSG00000166133
ENSG00000167194
ENSG00000168038
ENSG00000168907
ENSG00000168914
ENSG00000170260
ENSG00000171017
ENSG00000171631
ENS


>CCAATC - PAM10
ENSG00000002746
ENSG00000005100
ENSG00000007545
ENSG00000008324
ENSG00000011590
ENSG00000012048
ENSG00000019169
ENSG00000056678
ENSG00000063854
ENSG00000064692
ENSG00000064961
ENSG00000070718
ENSG00000071242
ENSG00000072849
ENSG00000073060
ENSG00000075886
ENSG00000076242
ENSG00000077454
ENSG00000087586
ENSG00000088854
ENSG00000090097
ENSG00000091651
ENSG00000092191
ENSG00000095002
ENSG00000095465
ENSG00000095473
ENSG00000096170
ENSG00000096401
ENSG00000100297
ENSG00000100711
ENSG00000101222
ENSG00000101417
ENSG00000103187
ENSG00000104835
ENSG00000105376
ENSG00000105576
ENSG00000105607
ENSG00000106399
ENSG00000108559
ENSG00000109065
ENSG00000111676
ENSG00000112183
ENSG00000112346
ENSG00000114850
ENSG00000116604
ENSG00000116731
ENSG00000116983
ENSG00000117242
ENSG00000117748
ENSG00000118046
ENSG00000119711
ENSG00000119820
ENSG00000120265
ENSG00000123975
ENSG00000124279
ENSG00000124624
ENSG00000126524
ENSG00000126767
ENSG00000126787
ENSG00000128699
ENSG00000128833
ENSG00000129596
ENSG00000130304
ENSG00000130687
ENSG00000131152
ENSG00000131398
ENSG00000134709
ENSG00000135473
ENSG00000135722
ENSG00000136518
ENSG00000136541
ENSG00000137366
ENSG00000137880
ENSG00000139508
ENSG00000139641
ENSG00000140254
ENSG00000141480
ENSG00000146047
ENSG00000147155
ENSG00000147862
ENSG00000147955
ENSG00000149016
ENSG00000150281
ENSG00000152086
ENSG00000153291
ENSG00000155189
ENSG00000155660
ENSG00000156521
ENSG00000157150
ENSG00000158769
ENSG00000158796
ENSG00000160783
ENSG00000162227
ENSG00000163184
ENSG00000163797
ENSG00000164881
ENSG00000165283
ENSG00000165568
ENSG00000166503
ENSG00000166578
ENSG00000166822
ENSG00000167302
ENSG00000167508
ENSG00000168078
ENSG00000168273
ENSG00000168530
ENSG00000168593
ENSG00000168778
ENSG00000168904
ENSG00000169169
ENSG00000170312
ENSG00000170338
ENSG00000177791
ENSG00000178826
ENSG00000180185
ENSG00000180432
ENSG00000180481
ENSG00000181807
ENSG00000183530
ENSG00000184113
ENSG00000184788
ENSG00000185130


>CCACA - PAM10
ENSG00000004961
ENSG00000005102
ENSG00000007866
ENSG00000017483
ENSG00000039068
ENSG00000050327
ENSG00000055955
ENSG00000068354
ENSG00000070614
ENSG00000071564
ENSG00000073067
ENSG00000074964
ENSG00000075618
ENSG00000078808
ENSG00000084110
ENSG00000087157
ENSG00000088320
ENSG00000089163
ENSG00000089351
ENSG00000090006
ENSG00000090030
ENSG00000090097
ENSG00000096157
ENSG00000099308
ENSG00000099331
ENSG00000099889
ENSG00000099910
ENSG00000100139
ENSG00000100167
ENSG00000100234
ENSG00000100271
ENSG00000100425
ENSG00000100884
ENSG00000100982
ENSG00000101049
ENSG00000101156
ENSG00000101187
ENSG00000101265
ENSG00000102034
ENSG00000103326
ENSG00000103653
ENSG00000104055
ENSG00000104415
ENSG00000104783
ENSG00000105520
ENSG00000106366
ENSG00000106404
ENSG00000107331
ENSG00000110811
ENSG00000111424
ENSG00000114638
ENSG00000114650
ENSG00000115980
ENSG00000116176
ENSG00000116726
ENSG00000117682
ENSG00000118690
ENSG00000118702
ENSG00000120645
ENSG00000121797
ENSG00000122375
ENSG00000122756
ENSG00000122954
ENSG00000123360
ENSG00000124664
ENSG00000124839
ENSG00000125170
ENSG00000125505
ENSG00000125516
ENSG00000126267
ENSG00000127121
ENSG00000127124
ENSG00000127388
ENSG00000127472
ENSG00000128191
ENSG00000128322
ENSG00000129667
ENSG00000130643
ENSG00000130701
ENSG00000130707
ENSG00000131188
ENSG00000131196
ENSG00000131400
ENSG00000131584
ENSG00000131653
ENSG00000131759
ENSG00000132563
ENSG00000132622
ENSG00000134811
ENSG00000135220
ENSG00000135437
ENSG00000135472
ENSG00000136487
ENSG00000136867
ENSG00000137507
ENSG00000138172
ENSG00000138621
ENSG00000139352
ENSG00000139438
ENSG00000139626
ENSG00000140563
ENSG00000141068
ENSG00000141750
ENSG00000145063
ENSG00000146090
ENSG00000148702
ENSG00000149577
ENSG00000152104
ENSG00000152240
ENSG00000154007
ENSG00000154319
ENSG00000155252
ENSG00000157326
ENSG00000158008
ENSG00000158186
ENSG00000159363
ENSG00000159713
ENSG00000159752
ENSG00000161618
ENSG00000161973
ENSG00000162040
ENSG00000163800
ENSG00000163933
ENSG00000164050
ENSG00000164054
ENSG00000164068
ENSG00000164082
ENS


>CCACCC - PAM10
ENSG00000003137
ENSG00000004939
ENSG00000004975
ENSG00000005102
ENSG00000005379
ENSG00000006025
ENSG00000007314
ENSG00000007866
ENSG00000008853
ENSG00000010319
ENSG00000011304
ENSG00000015413
ENSG00000017483
ENSG00000030110
ENSG00000036672
ENSG00000042062
ENSG00000050820
ENSG00000054116
ENSG00000054148
ENSG00000054967
ENSG00000055118
ENSG00000064932
ENSG00000065717
ENSG00000073350
ENSG00000074582
ENSG00000079393
ENSG00000079432
ENSG00000085741
ENSG00000086159
ENSG00000086730
ENSG00000087088
ENSG00000087245
ENSG00000088340
ENSG00000090006
ENSG00000090097
ENSG00000091622
ENSG00000092098
ENSG00000099365
ENSG00000099800
ENSG00000099812
ENSG00000099814
ENSG00000099849
ENSG00000099901
ENSG00000100101
ENSG00000100311
ENSG00000100312
ENSG00000100319
ENSG00000100422
ENSG00000101180
ENSG00000101986
ENSG00000102012
ENSG00000102022
ENSG00000102057
ENSG00000102854
ENSG00000102871
ENSG00000102879
ENSG00000102890
ENSG00000103449
ENSG00000104870
ENSG00000104888
ENSG00000105227
ENSG00000105289
ENSG00000106400
ENSG00000106436
ENSG00000107317
ENSG00000107817
ENSG00000108379
ENSG00000108405
ENSG00000108813
ENSG00000110237
ENSG00000110697
ENSG00000111077
ENSG00000111252
ENSG00000111319
ENSG00000112759
ENSG00000113196
ENSG00000114349
ENSG00000114737
ENSG00000114854
ENSG00000115085
ENSG00000116017
ENSG00000116604
ENSG00000116663
ENSG00000117407
ENSG00000117983
ENSG00000119574
ENSG00000120519
ENSG00000120705
ENSG00000120913
ENSG00000122035
ENSG00000124067
ENSG00000124299
ENSG00000124523
ENSG00000124701
ENSG00000125505
ENSG00000125516
ENSG00000125522
ENSG00000125650
ENSG00000125746
ENSG00000125753
ENSG00000125818
ENSG00000125910
ENSG00000126562
ENSG00000126603
ENSG00000127129
ENSG00000127388
ENSG00000127585
ENSG00000127831
ENSG00000127903
ENSG00000128833
ENSG00000129353
ENSG00000129667
ENSG00000130669
ENSG00000130702
ENSG00000130733
ENSG00000131398
ENSG00000131473
ENSG00000131584
ENSG00000131759
ENSG00000131771
ENSG00000132622
ENSG00000133216
ENSG00000134780
ENSG00000135111
ENSG00000135404
ENSG00000136449
ENSG00000136802
EN


>CCACGTCA - PAM1
ENSG00000005156
ENSG00000080371
ENSG00000086289
ENSG00000087085
ENSG00000095380
ENSG00000095756
ENSG00000100934
ENSG00000106483
ENSG00000106537
ENSG00000108406
ENSG00000109472
ENSG00000111892
ENSG00000119711
ENSG00000126016
ENSG00000126947
ENSG00000129071
ENSG00000129083
ENSG00000135750
ENSG00000137345
ENSG00000143398
ENSG00000143494
ENSG00000143761
ENSG00000144119
ENSG00000145740
ENSG00000153037
ENSG00000153066
ENSG00000154025
ENSG00000156050
ENSG00000156381
ENSG00000162736
ENSG00000163071
ENSG00000164175
ENSG00000165548
ENSG00000166266
ENSG00000168268
ENSG00000168374
ENSG00000169236
ENSG00000170296
ENSG00000171928
ENSG00000172409
ENSG00000173275
ENSG00000174938
ENSG00000180879
ENSG00000181619
ENSG00000182665
ENSG00000184432
ENSG00000184682
ENSG00000185214
ENSG00000185808


>CCAGCC - PAM10
ENSG00000001617
ENSG00000004399
ENSG00000005102
ENSG00000005379
ENSG00000006283
ENSG00000007372
ENSG00000007541
ENSG00000007866
ENSG00000010319
ENSG00000011600
ENSG00000028137
ENSG00000030110
ENSG00000035862
ENSG00000039523
ENSG00000039987
ENSG00000040487
ENSG00000042062
ENSG00000050820
ENSG00000060656
ENSG00000064300
ENSG00000067191
ENSG00000069424
ENSG00000070413
ENSG00000070614
ENSG00000072110
ENSG00000074370
ENSG00000075043
ENSG00000075624
ENSG00000076864
ENSG00000076928
ENSG00000077754
ENSG00000078380
ENSG00000078549
ENSG00000078898
ENSG00000080189
ENSG00000080854
ENSG00000086967
ENSG00000087085
ENSG00000088002
ENSG00000090006
ENSG00000090097
ENSG00000095303
ENSG00000099308
ENSG00000099625
ENSG00000099812
ENSG00000099814
ENSG00000099849
ENSG00000099866
ENSG00000099875
ENSG00000099994
ENSG00000099999
ENSG00000100003
ENSG00000100060
ENSG00000100065
ENSG00000100078
ENSG00000100092
ENSG00000100127
ENSG00000100167
ENSG00000100171
ENSG00000100241
ENSG00000100314
ENSG00000100364
ENSG00000100385
ENSG00000101187
ENSG00000101188
ENSG00000101224
ENSG00000101276
ENSG00000101335
ENSG00000101342
ENSG00000101400
ENSG00000101945
ENSG00000102012
ENSG00000102022
ENSG00000102050
ENSG00000102879
ENSG00000103042
ENSG00000103152
ENSG00000103254
ENSG00000103528
ENSG00000103653
ENSG00000104529
ENSG00000104899
ENSG00000104936
ENSG00000104998
ENSG00000105179
ENSG00000105289
ENSG00000105357
ENSG00000105409
ENSG00000105438
ENSG00000105668
ENSG00000106003
ENSG00000106089
ENSG00000106125
ENSG00000106211
ENSG00000106308
ENSG00000106665
ENSG00000107738
ENSG00000107817
ENSG00000108179
ENSG00000108551
ENSG00000108557
ENSG00000108823
ENSG00000109079
ENSG00000109083
ENSG00000109956
ENSG00000110057
ENSG00000110719
ENSG00000110887
ENSG00000111057
ENSG00000111252
ENSG00000111664
ENSG00000112561
ENSG00000113073
ENSG00000113722
ENSG00000113758
ENSG00000114316
ENSG00000114737
ENSG00000114854
ENSG00000114859
ENSG00000115085
ENSG00000115266
ENSG00000115828
ENSG00000116604
ENSG00000116871
ENSG00000117016
ENSG00000117122
ENSG00000117266
EN


>CCAGG - PAM1
ENSG00000001617
ENSG00000004469
ENSG00000004939
ENSG00000005884
ENSG00000006534
ENSG00000007314
ENSG00000007384
ENSG00000007866
ENSG00000007968
ENSG00000008141
ENSG00000010319
ENSG00000011451
ENSG00000012171
ENSG00000014216
ENSG00000025434
ENSG00000030110
ENSG00000035862
ENSG00000036672
ENSG00000037965
ENSG00000040608
ENSG00000043143
ENSG00000049239
ENSG00000050767
ENSG00000050820
ENSG00000054148
ENSG00000054967
ENSG00000058453
ENSG00000061273
ENSG00000061938
ENSG00000065054
ENSG00000068137
ENSG00000069812
ENSG00000071872
ENSG00000072182
ENSG00000072682
ENSG00000073670
ENSG00000074219
ENSG00000074370
ENSG00000075618
ENSG00000075624
ENSG00000076344
ENSG00000076604
ENSG00000077942
ENSG00000078380
ENSG00000078814
ENSG00000079393
ENSG00000079432
ENSG00000080854
ENSG00000084636
ENSG00000084764
ENSG00000085117
ENSG00000085831
ENSG00000086967
ENSG00000088826
ENSG00000089693
ENSG00000089847
ENSG00000090097
ENSG00000090534
ENSG00000090554
ENSG00000091622
ENSG00000092028
ENSG00000092098
ENSG00000092295
ENSG00000095066
ENSG00000095303
ENSG00000095752
ENSG00000095932
ENSG00000099814
ENSG00000099889
ENSG00000099910
ENSG00000099998
ENSG00000100031
ENSG00000100092
ENSG00000100151
ENSG00000100167
ENSG00000100196
ENSG00000100302
ENSG00000100314
ENSG00000100968
ENSG00000100983
ENSG00000101057
ENSG00000101180
ENSG00000101204
ENSG00000101306
ENSG00000101986
ENSG00000102034
ENSG00000102057
ENSG00000102854
ENSG00000102912
ENSG00000103080
ENSG00000103196
ENSG00000103502
ENSG00000103653
ENSG00000104518
ENSG00000104783
ENSG00000104853
ENSG00000104879
ENSG00000104881
ENSG00000104903
ENSG00000104936
ENSG00000105287
ENSG00000105289
ENSG00000105357
ENSG00000105370
ENSG00000105409
ENSG00000105509
ENSG00000105550
ENSG00000105664
ENSG00000105672
ENSG00000105695
ENSG00000105707
ENSG00000106089
ENSG00000106125
ENSG00000106290
ENSG00000106308
ENSG00000106638
ENSG00000106991
ENSG00000107816
ENSG00000108175
ENSG00000108405
ENSG00000108602
ENSG00000108604
ENSG00000108813
ENSG00000109101
ENSG00000109113
ENSG00000111252
ENSG00000111321
ENSG


>CCAGG - PAM10
ENSG00000001617
ENSG00000003137
ENSG00000004469
ENSG00000004660
ENSG00000004939
ENSG00000005001
ENSG00000005379
ENSG00000006534
ENSG00000007314
ENSG00000007384
ENSG00000007402
ENSG00000007866
ENSG00000008141
ENSG00000008283
ENSG00000010282
ENSG00000010319
ENSG00000010327
ENSG00000012171
ENSG00000014216
ENSG00000015413
ENSG00000025434
ENSG00000030110
ENSG00000035862
ENSG00000036530
ENSG00000039523
ENSG00000040487
ENSG00000040608
ENSG00000043143
ENSG00000044012
ENSG00000048140
ENSG00000050767
ENSG00000050820
ENSG00000054148
ENSG00000054967
ENSG00000055118
ENSG00000056736
ENSG00000058453
ENSG00000060656
ENSG00000061273
ENSG00000063660
ENSG00000064205
ENSG00000064932
ENSG00000065054
ENSG00000065989
ENSG00000067221
ENSG00000067365
ENSG00000067842
ENSG00000069011
ENSG00000070610
ENSG00000070614
ENSG00000070748
ENSG00000070915
ENSG00000070985
ENSG00000071564
ENSG00000071872
ENSG00000073350
ENSG00000073670
ENSG00000074219
ENSG00000074317
ENSG00000074370
ENSG00000074964
ENSG00000075275
ENSG00000075618
ENSG00000075624
ENSG00000077009
ENSG00000077955
ENSG00000078380
ENSG00000078549
ENSG00000078814
ENSG00000078900
ENSG00000079393
ENSG00000079432
ENSG00000080854
ENSG00000082014
ENSG00000083838
ENSG00000084636
ENSG00000085117
ENSG00000085741
ENSG00000085831
ENSG00000086967
ENSG00000087116
ENSG00000088002
ENSG00000088305
ENSG00000088826
ENSG00000088835
ENSG00000089351
ENSG00000089486
ENSG00000089693
ENSG00000090006
ENSG00000090020
ENSG00000090097
ENSG00000090661
ENSG00000092028
ENSG00000092098
ENSG00000092295
ENSG00000092931
ENSG00000094914
ENSG00000095303
ENSG00000095752
ENSG00000096088
ENSG00000096384
ENSG00000096996
ENSG00000099365
ENSG00000099812
ENSG00000099814
ENSG00000099866
ENSG00000099889
ENSG00000099994
ENSG00000099998
ENSG00000099999
ENSG00000100031
ENSG00000100033
ENSG00000100034
ENSG00000100060
ENSG00000100092
ENSG00000100127
ENSG00000100171
ENSG00000100181
ENSG00000100196
ENSG00000100242
ENSG00000100243
ENSG00000100285
ENSG00000100311
ENSG00000100314
ENSG00000100364
ENSG00000100381
ENSG00000100422
ENS


>CCAGGA - PAM10
ENSG00000005001
ENSG00000007384
ENSG00000007402
ENSG00000008283
ENSG00000010282
ENSG00000010319
ENSG00000049656
ENSG00000050820
ENSG00000070915
ENSG00000070985
ENSG00000071539
ENSG00000071859
ENSG00000074219
ENSG00000075275
ENSG00000075624
ENSG00000078380
ENSG00000086062
ENSG00000087085
ENSG00000088002
ENSG00000089356
ENSG00000089486
ENSG00000090020
ENSG00000093100
ENSG00000095752
ENSG00000096384
ENSG00000099814
ENSG00000099864
ENSG00000099991
ENSG00000099998
ENSG00000100031
ENSG00000100079
ENSG00000100092
ENSG00000100171
ENSG00000100181
ENSG00000100285
ENSG00000101199
ENSG00000101213
ENSG00000101443
ENSG00000101444
ENSG00000103034
ENSG00000103056
ENSG00000104419
ENSG00000104870
ENSG00000104879
ENSG00000104903
ENSG00000105173
ENSG00000105227
ENSG00000105357
ENSG00000105370
ENSG00000105409
ENSG00000105438
ENSG00000105509
ENSG00000105664
ENSG00000105668
ENSG00000105672
ENSG00000106038
ENSG00000106089
ENSG00000106125
ENSG00000107104
ENSG00000107671
ENSG00000108309
ENSG00000108405
ENSG00000108813
ENSG00000108849
ENSG00000109047
ENSG00000110046
ENSG00000110876
ENSG00000110931
ENSG00000112049
ENSG00000113296
ENSG00000114353
ENSG00000115624
ENSG00000116219
ENSG00000116396
ENSG00000116871
ENSG00000117266
ENSG00000120057
ENSG00000120738
ENSG00000121057
ENSG00000121753
ENSG00000121797
ENSG00000122386
ENSG00000122674
ENSG00000122954
ENSG00000123159
ENSG00000123358
ENSG00000124299
ENSG00000125046
ENSG00000125089
ENSG00000125510
ENSG00000125741
ENSG00000125755
ENSG00000126337
ENSG00000126458
ENSG00000126461
ENSG00000126603
ENSG00000126895
ENSG00000127388
ENSG00000128242
ENSG00000128268
ENSG00000128274
ENSG00000128310
ENSG00000129667
ENSG00000130235
ENSG00000130270
ENSG00000130429
ENSG00000130762
ENSG00000131037
ENSG00000131446
ENSG00000131634
ENSG00000131653
ENSG00000131748
ENSG00000131771
ENSG00000133216
ENSG00000133246
ENSG00000133466
ENSG00000134107
ENSG00000135144
ENSG00000135248
ENSG00000137507
ENSG00000138835
ENSG00000139219
ENSG00000140092
ENSG00000140548
ENSG00000141736
ENSG00000142459
ENSG00000142538
EN


>CCAGGC - PAM1
ENSG00000004799
ENSG00000004939
ENSG00000005884
ENSG00000007384
ENSG00000008364
ENSG00000008853
ENSG00000010319
ENSG00000011451
ENSG00000012171
ENSG00000037965
ENSG00000040608
ENSG00000043143
ENSG00000049239
ENSG00000054148
ENSG00000056736
ENSG00000061273
ENSG00000061938
ENSG00000062598
ENSG00000065989
ENSG00000068976
ENSG00000072682
ENSG00000075618
ENSG00000076604
ENSG00000085117
ENSG00000088826
ENSG00000090030
ENSG00000090554
ENSG00000091536
ENSG00000092295
ENSG00000095066
ENSG00000099385
ENSG00000099889
ENSG00000099910
ENSG00000099998
ENSG00000100075
ENSG00000100151
ENSG00000100197
ENSG00000100299
ENSG00000100325
ENSG00000100399
ENSG00000101342
ENSG00000101405
ENSG00000102012
ENSG00000102887
ENSG00000102912
ENSG00000103005
ENSG00000103080
ENSG00000103148
ENSG00000104903
ENSG00000105409
ENSG00000105695
ENSG00000105707
ENSG00000106006
ENSG00000106308
ENSG00000106638
ENSG00000107816
ENSG00000108813
ENSG00000109101
ENSG00000109113
ENSG00000110697
ENSG00000112212
ENSG00000113721
ENSG00000117266
ENSG00000117413
ENSG00000119713
ENSG00000122756
ENSG00000123454
ENSG00000125457
ENSG00000125650
ENSG00000125843
ENSG00000126500
ENSG00000126561
ENSG00000126603
ENSG00000128011
ENSG00000128283
ENSG00000129152
ENSG00000130235
ENSG00000130598
ENSG00000130702
ENSG00000131759
ENSG00000132688
ENSG00000135148
ENSG00000135503
ENSG00000136274
ENSG00000136931
ENSG00000137094
ENSG00000137221
ENSG00000137709
ENSG00000138074
ENSG00000138623
ENSG00000139219
ENSG00000140319
ENSG00000141505
ENSG00000141524
ENSG00000141526
ENSG00000142208
ENSG00000142684
ENSG00000142920
ENSG00000143365
ENSG00000144230
ENSG00000145063
ENSG00000145911
ENSG00000148343
ENSG00000148362
ENSG00000152137
ENSG00000156097
ENSG00000156381
ENSG00000156966
ENSG00000158050
ENSG00000160113
ENSG00000160439
ENSG00000160685
ENSG00000160786
ENSG00000160796
ENSG00000161203
ENSG00000161249
ENSG00000161328
ENSG00000162040
ENSG00000162073
ENSG00000162511
ENSG00000162551
ENSG00000162889
ENSG00000163702
ENSG00000164880
ENSG00000164881
ENSG00000164976
ENSG00000165390
ENS


>CCAGGC - PAM10
ENSG00000004660
ENSG00000004939
ENSG00000005379
ENSG00000007384
ENSG00000008853
ENSG00000010282
ENSG00000010319
ENSG00000010327
ENSG00000015413
ENSG00000023191
ENSG00000036530
ENSG00000039987
ENSG00000040608
ENSG00000043143
ENSG00000054148
ENSG00000056736
ENSG00000058668
ENSG00000064205
ENSG00000064932
ENSG00000066044
ENSG00000067842
ENSG00000070748
ENSG00000074964
ENSG00000075618
ENSG00000075624
ENSG00000077955
ENSG00000078814
ENSG00000078900
ENSG00000084112
ENSG00000084636
ENSG00000086967
ENSG00000088356
ENSG00000088826
ENSG00000088899
ENSG00000089225
ENSG00000090006
ENSG00000090030
ENSG00000090097
ENSG00000090238
ENSG00000090674
ENSG00000092295
ENSG00000095752
ENSG00000096996
ENSG00000099385
ENSG00000099814
ENSG00000099860
ENSG00000099889
ENSG00000099910
ENSG00000099994
ENSG00000099998
ENSG00000100034
ENSG00000100060
ENSG00000100171
ENSG00000100311
ENSG00000100381
ENSG00000100422
ENSG00000100429
ENSG00000101180
ENSG00000101187
ENSG00000101335
ENSG00000102003
ENSG00000102012
ENSG00000102022
ENSG00000102871
ENSG00000103152
ENSG00000103266
ENSG00000104833
ENSG00000105251
ENSG00000105289
ENSG00000105409
ENSG00000105532
ENSG00000105668
ENSG00000105679
ENSG00000105695
ENSG00000105696
ENSG00000105707
ENSG00000106003
ENSG00000106006
ENSG00000106128
ENSG00000106638
ENSG00000106665
ENSG00000106992
ENSG00000107817
ENSG00000108551
ENSG00000109956
ENSG00000110651
ENSG00000110697
ENSG00000111199
ENSG00000111229
ENSG00000111664
ENSG00000112212
ENSG00000112357
ENSG00000113430
ENSG00000113721
ENSG00000114113
ENSG00000114353
ENSG00000115266
ENSG00000115718
ENSG00000116219
ENSG00000116663
ENSG00000116871
ENSG00000117122
ENSG00000117266
ENSG00000117640
ENSG00000117983
ENSG00000118137
ENSG00000118160
ENSG00000119703
ENSG00000120913
ENSG00000121281
ENSG00000121769
ENSG00000122756
ENSG00000123358
ENSG00000123454
ENSG00000123933
ENSG00000124440
ENSG00000124762
ENSG00000124860
ENSG00000125089
ENSG00000125347
ENSG00000125510
ENSG00000125516
ENSG00000125650
ENSG00000125826
ENSG00000125898
ENSG00000126337
ENSG00000126500
EN


>CCAGGG - PAM1
ENSG00000004660
ENSG00000007314
ENSG00000025434
ENSG00000030110
ENSG00000036672
ENSG00000040608
ENSG00000050767
ENSG00000056558
ENSG00000071872
ENSG00000072182
ENSG00000073861
ENSG00000074370
ENSG00000080854
ENSG00000084070
ENSG00000084636
ENSG00000089693
ENSG00000090097
ENSG00000090534
ENSG00000092028
ENSG00000095066
ENSG00000095303
ENSG00000099972
ENSG00000100139
ENSG00000100167
ENSG00000101180
ENSG00000101204
ENSG00000101986
ENSG00000102962
ENSG00000103056
ENSG00000104936
ENSG00000105409
ENSG00000105695
ENSG00000105711
ENSG00000106089
ENSG00000106308
ENSG00000106436
ENSG00000106991
ENSG00000108604
ENSG00000109101
ENSG00000111968
ENSG00000111985
ENSG00000113722
ENSG00000114268
ENSG00000116329
ENSG00000116786
ENSG00000118960
ENSG00000120057
ENSG00000120738
ENSG00000122176
ENSG00000123810
ENSG00000124120
ENSG00000124664
ENSG00000124860
ENSG00000125999
ENSG00000126603
ENSG00000127129
ENSG00000128604
ENSG00000129965
ENSG00000130270
ENSG00000130477
ENSG00000131584
ENSG00000131634
ENSG00000131759
ENSG00000134020
ENSG00000136240
ENSG00000136653
ENSG00000137100
ENSG00000137216
ENSG00000137729
ENSG00000138944
ENSG00000139219
ENSG00000139540
ENSG00000140104
ENSG00000141753
ENSG00000142538
ENSG00000142549
ENSG00000142798
ENSG00000142949
ENSG00000145050
ENSG00000145063
ENSG00000147123
ENSG00000149922
ENSG00000153902
ENSG00000156030
ENSG00000156097
ENSG00000156893
ENSG00000158292
ENSG00000159640
ENSG00000159713
ENSG00000160796
ENSG00000160808
ENSG00000160951
ENSG00000161249
ENSG00000161664
ENSG00000161849
ENSG00000162040
ENSG00000162069
ENSG00000162244
ENSG00000162401
ENSG00000162461
ENSG00000164062
ENSG00000164216
ENSG00000165238
ENSG00000165801
ENSG00000165887
ENSG00000166482
ENSG00000166925
ENSG00000167173
ENSG00000167371
ENSG00000167524
ENSG00000167601
ENSG00000167754
ENSG00000167757
ENSG00000168140
ENSG00000168268
ENSG00000168269
ENSG00000168986
ENSG00000169136
ENSG00000169231
ENSG00000169673
ENSG00000171346
ENSG00000172819
ENSG00000172935
ENSG00000173275
ENSG00000173465
ENSG00000173599
ENSG00000173811
ENS


>CCAGGG - PAM10
ENSG00000001617
ENSG00000004469
ENSG00000004660
ENSG00000005102
ENSG00000005379
ENSG00000006534
ENSG00000007312
ENSG00000007314
ENSG00000007866
ENSG00000010282
ENSG00000014216
ENSG00000030110
ENSG00000040487
ENSG00000040608
ENSG00000042062
ENSG00000044012
ENSG00000050767
ENSG00000050820
ENSG00000054793
ENSG00000054967
ENSG00000056558
ENSG00000060656
ENSG00000063660
ENSG00000064932
ENSG00000070614
ENSG00000070915
ENSG00000071564
ENSG00000071872
ENSG00000074370
ENSG00000075275
ENSG00000075618
ENSG00000078549
ENSG00000080189
ENSG00000080644
ENSG00000080854
ENSG00000082014
ENSG00000085552
ENSG00000087116
ENSG00000088305
ENSG00000088835
ENSG00000089693
ENSG00000092028
ENSG00000095303
ENSG00000099814
ENSG00000099866
ENSG00000099889
ENSG00000099994
ENSG00000099999
ENSG00000100034
ENSG00000100127
ENSG00000100139
ENSG00000100162
ENSG00000100167
ENSG00000100196
ENSG00000100243
ENSG00000100262
ENSG00000100314
ENSG00000100364
ENSG00000100381
ENSG00000101074
ENSG00000101180
ENSG00000101187
ENSG00000101204
ENSG00000101222
ENSG00000101335
ENSG00000102022
ENSG00000103056
ENSG00000103152
ENSG00000103254
ENSG00000104774
ENSG00000104881
ENSG00000104936
ENSG00000105221
ENSG00000105227
ENSG00000105289
ENSG00000105327
ENSG00000105364
ENSG00000105641
ENSG00000105650
ENSG00000106089
ENSG00000106211
ENSG00000106436
ENSG00000106948
ENSG00000106991
ENSG00000106992
ENSG00000107317
ENSG00000107521
ENSG00000107819
ENSG00000110080
ENSG00000110090
ENSG00000110628
ENSG00000110719
ENSG00000112000
ENSG00000112472
ENSG00000113722
ENSG00000114019
ENSG00000114268
ENSG00000114270
ENSG00000115085
ENSG00000116016
ENSG00000116219
ENSG00000116670
ENSG00000116786
ENSG00000117122
ENSG00000117281
ENSG00000117983
ENSG00000118160
ENSG00000119408
ENSG00000119630
ENSG00000120738
ENSG00000120913
ENSG00000121135
ENSG00000121281
ENSG00000124140
ENSG00000124209
ENSG00000124440
ENSG00000124664
ENSG00000124860
ENSG00000125170
ENSG00000125347
ENSG00000125657
ENSG00000125753
ENSG00000126005
ENSG00000126258
ENSG00000126337
ENSG00000126460
ENSG00000126500
EN


>CCATACC - PAM10
ENSG00000026508
ENSG00000065883
ENSG00000067955
ENSG00000068308
ENSG00000077274
ENSG00000085433
ENSG00000085831
ENSG00000100075
ENSG00000101200
ENSG00000105376
ENSG00000108296
ENSG00000109101
ENSG00000110422
ENSG00000125319
ENSG00000129625
ENSG00000133216
ENSG00000133961
ENSG00000136872
ENSG00000138821
ENSG00000142789
ENSG00000160796
ENSG00000162733
ENSG00000169213
ENSG00000171793
ENSG00000174125
ENSG00000176076
ENSG00000180878
ENSG00000183762
ENSG00000183946


>CCATC - PAM10
ENSG00000004660
ENSG00000006062
ENSG00000010361
ENSG00000011451
ENSG00000035664
ENSG00000043316
ENSG00000068354
ENSG00000068438
ENSG00000078814
ENSG00000087245
ENSG00000089116
ENSG00000090857
ENSG00000091536
ENSG00000091732
ENSG00000095787
ENSG00000099364
ENSG00000100280
ENSG00000100314
ENSG00000100422
ENSG00000101180
ENSG00000101331
ENSG00000101955
ENSG00000102003
ENSG00000103034
ENSG00000103642
ENSG00000104888
ENSG00000105090
ENSG00000105251
ENSG00000105370
ENSG00000105426
ENSG00000105669
ENSG00000106628
ENSG00000108465
ENSG00000108819
ENSG00000109101
ENSG00000109265
ENSG00000110436
ENSG00000110651
ENSG00000111087
ENSG00000111424
ENSG00000112186
ENSG00000112378
ENSG00000113575
ENSG00000113721
ENSG00000114841
ENSG00000114982
ENSG00000115085
ENSG00000116670
ENSG00000117151
ENSG00000117318
ENSG00000117413
ENSG00000120057
ENSG00000120333
ENSG00000121966
ENSG00000122122
ENSG00000122756
ENSG00000123171
ENSG00000125434
ENSG00000126266
ENSG00000127528
ENSG00000127903
ENSG00000128016
ENSG00000130222
ENSG00000130559
ENSG00000130921
ENSG00000131931
ENSG00000133056
ENSG00000133134
ENSG00000133808
ENSG00000134489
ENSG00000134569
ENSG00000134815
ENSG00000134817
ENSG00000135299
ENSG00000135698
ENSG00000136710
ENSG00000138615
ENSG00000140044
ENSG00000141505
ENSG00000143515
ENSG00000143816
ENSG00000144791
ENSG00000146278
ENSG00000147471
ENSG00000148357
ENSG00000149806
ENSG00000151985
ENSG00000152078
ENSG00000152104
ENSG00000155657
ENSG00000158006
ENSG00000159173
ENSG00000159335
ENSG00000159713
ENSG00000159784
ENSG00000160318
ENSG00000161642
ENSG00000162104
ENSG00000162734
ENSG00000163814
ENSG00000163909
ENSG00000165046
ENSG00000166444
ENSG00000166797
ENSG00000166860
ENSG00000167414
ENSG00000169217
ENSG00000169604
ENSG00000169783
ENSG00000169919
ENSG00000171631
ENSG00000172932
ENSG00000176274
ENSG00000176302
ENSG00000177060
ENSG00000177926
ENSG00000178016
ENSG00000178028
ENSG00000180929
ENSG00000181418
ENSG00000181685
ENSG00000181773
ENSG00000182338
ENSG00000183570
ENSG00000184457
ENSG00000184704
ENSG00000185038
ENS


>CCCAC - PAM1
ENSG00000001617
ENSG00000002919
ENSG00000004939
ENSG00000005001
ENSG00000005379
ENSG00000005884
ENSG00000006534
ENSG00000007565
ENSG00000007866
ENSG00000012171
ENSG00000017483
ENSG00000030110
ENSG00000038358
ENSG00000043462
ENSG00000051128
ENSG00000060010
ENSG00000061273
ENSG00000064747
ENSG00000070748
ENSG00000071872
ENSG00000072182
ENSG00000073905
ENSG00000079432
ENSG00000079462
ENSG00000082641
ENSG00000084636
ENSG00000085741
ENSG00000087085
ENSG00000088543
ENSG00000089847
ENSG00000090097
ENSG00000096238
ENSG00000100092
ENSG00000100151
ENSG00000100311
ENSG00000100319
ENSG00000100341
ENSG00000100979
ENSG00000100982
ENSG00000101156
ENSG00000101180
ENSG00000101386
ENSG00000102022
ENSG00000102034
ENSG00000102145
ENSG00000102245
ENSG00000102871
ENSG00000102901
ENSG00000103426
ENSG00000104518
ENSG00000105090
ENSG00000105204
ENSG00000105227
ENSG00000105329
ENSG00000105855
ENSG00000106125
ENSG00000106211
ENSG00000106333
ENSG00000106366
ENSG00000107404
ENSG00000107874
ENSG00000108511
ENSG00000108702
ENSG00000108819
ENSG00000108840
ENSG00000108947
ENSG00000110047
ENSG00000110148
ENSG00000111077
ENSG00000111642
ENSG00000111679
ENSG00000112474
ENSG00000112759
ENSG00000114270
ENSG00000114349
ENSG00000116017
ENSG00000116883
ENSG00000116983
ENSG00000117063
ENSG00000117411
ENSG00000117560
ENSG00000117983
ENSG00000118292
ENSG00000119772
ENSG00000120093
ENSG00000120913
ENSG00000121328
ENSG00000121905
ENSG00000122756
ENSG00000123358
ENSG00000123685
ENSG00000124299
ENSG00000124541
ENSG00000125170
ENSG00000125505
ENSG00000125516
ENSG00000125843
ENSG00000125968
ENSG00000126351
ENSG00000126603
ENSG00000127129
ENSG00000127388
ENSG00000128203
ENSG00000128564
ENSG00000130204
ENSG00000130222
ENSG00000130522
ENSG00000130598
ENSG00000130702
ENSG00000130733
ENSG00000130876
ENSG00000131504
ENSG00000131759
ENSG00000132622
ENSG00000135111
ENSG00000135144
ENSG00000135414
ENSG00000135439
ENSG00000135482
ENSG00000136457
ENSG00000136487
ENSG00000137413
ENSG00000137868
ENSG00000140319
ENSG00000140564
ENSG00000141302
ENSG00000141977
ENSG


>CCCAC - PAM10
ENSG00000001617
ENSG00000004961
ENSG00000004975
ENSG00000005001
ENSG00000005102
ENSG00000005379
ENSG00000006025
ENSG00000006534
ENSG00000007314
ENSG00000007384
ENSG00000007866
ENSG00000008323
ENSG00000008853
ENSG00000009950
ENSG00000011009
ENSG00000012211
ENSG00000017483
ENSG00000023892
ENSG00000039987
ENSG00000041880
ENSG00000042286
ENSG00000043316
ENSG00000043462
ENSG00000050820
ENSG00000051128
ENSG00000052850
ENSG00000054116
ENSG00000054148
ENSG00000055118
ENSG00000062524
ENSG00000064195
ENSG00000064932
ENSG00000065054
ENSG00000067842
ENSG00000068354
ENSG00000068438
ENSG00000068831
ENSG00000069482
ENSG00000070748
ENSG00000071872
ENSG00000073350
ENSG00000075624
ENSG00000076826
ENSG00000076864
ENSG00000076928
ENSG00000078804
ENSG00000078900
ENSG00000079432
ENSG00000082014
ENSG00000085117
ENSG00000085741
ENSG00000086065
ENSG00000086730
ENSG00000087085
ENSG00000088367
ENSG00000089820
ENSG00000089847
ENSG00000090006
ENSG00000090097
ENSG00000092203
ENSG00000095066
ENSG00000099365
ENSG00000099814
ENSG00000099849
ENSG00000099875
ENSG00000099889
ENSG00000099901
ENSG00000100031
ENSG00000100092
ENSG00000100097
ENSG00000100197
ENSG00000100311
ENSG00000100319
ENSG00000100364
ENSG00000100604
ENSG00000100823
ENSG00000100982
ENSG00000101017
ENSG00000101156
ENSG00000101180
ENSG00000101204
ENSG00000101331
ENSG00000101342
ENSG00000101386
ENSG00000101986
ENSG00000102022
ENSG00000102245
ENSG00000102401
ENSG00000102409
ENSG00000102580
ENSG00000102854
ENSG00000102871
ENSG00000103034
ENSG00000103326
ENSG00000103426
ENSG00000104518
ENSG00000104833
ENSG00000104899
ENSG00000105066
ENSG00000105090
ENSG00000105223
ENSG00000105227
ENSG00000105289
ENSG00000105321
ENSG00000105327
ENSG00000105329
ENSG00000105467
ENSG00000105472
ENSG00000105659
ENSG00000105695
ENSG00000105711
ENSG00000106211
ENSG00000106333
ENSG00000106366
ENSG00000106404
ENSG00000106436
ENSG00000106624
ENSG00000106789
ENSG00000106992
ENSG00000107317
ENSG00000107404
ENSG00000107874
ENSG00000108379
ENSG00000108557
ENSG00000108840
ENSG00000109519
ENSG00000109758
ENS


>CCCACA - PAM1
ENSG00000004961
ENSG00000005001
ENSG00000005379
ENSG00000007866
ENSG00000011009
ENSG00000060010
ENSG00000065970
ENSG00000072182
ENSG00000073905
ENSG00000075035
ENSG00000084652
ENSG00000088356
ENSG00000089847
ENSG00000099849
ENSG00000099917
ENSG00000100139
ENSG00000100982
ENSG00000101156
ENSG00000101180
ENSG00000102034
ENSG00000102245
ENSG00000104332
ENSG00000105404
ENSG00000108702
ENSG00000108819
ENSG00000110047
ENSG00000110076
ENSG00000111642
ENSG00000116983
ENSG00000125505
ENSG00000125843
ENSG00000125968
ENSG00000127121
ENSG00000127388
ENSG00000131759
ENSG00000132622
ENSG00000133216
ENSG00000134160
ENSG00000137868
ENSG00000141750
ENSG00000142623
ENSG00000142632
ENSG00000145916
ENSG00000148400
ENSG00000149295
ENSG00000149781
ENSG00000152104
ENSG00000155506
ENSG00000159713
ENSG00000160097
ENSG00000160673
ENSG00000161850
ENSG00000162040
ENSG00000167087
ENSG00000167580
ENSG00000167880
ENSG00000168490
ENSG00000168760
ENSG00000169710
ENSG00000169797
ENSG00000172935
ENSG00000174226
ENSG00000175012
ENSG00000175315
ENSG00000176021
ENSG00000176248
ENSG00000176584
ENSG00000183484
ENSG00000183551
ENSG00000183762
ENSG00000184343


>CCCACC - PAM10
ENSG00000003137
ENSG00000004939
ENSG00000004975
ENSG00000005379
ENSG00000006025
ENSG00000007314
ENSG00000007866
ENSG00000008323
ENSG00000008853
ENSG00000011451
ENSG00000017483
ENSG00000030110
ENSG00000035862
ENSG00000041880
ENSG00000043462
ENSG00000054148
ENSG00000055118
ENSG00000064932
ENSG00000066336
ENSG00000070748
ENSG00000073350
ENSG00000075624
ENSG00000079432
ENSG00000082014
ENSG00000085741
ENSG00000087085
ENSG00000089820
ENSG00000089847
ENSG00000089902
ENSG00000090006
ENSG00000090097
ENSG00000091622
ENSG00000095066
ENSG00000099365
ENSG00000099814
ENSG00000099901
ENSG00000100197
ENSG00000100311
ENSG00000100341
ENSG00000100422
ENSG00000101204
ENSG00000101331
ENSG00000101986
ENSG00000102022
ENSG00000102854
ENSG00000102871
ENSG00000102879
ENSG00000102890
ENSG00000103528
ENSG00000103733
ENSG00000103740
ENSG00000104879
ENSG00000104888
ENSG00000105227
ENSG00000105289
ENSG00000105329
ENSG00000105514
ENSG00000105659
ENSG00000106327
ENSG00000106366
ENSG00000106992
ENSG00000107317
ENSG00000107738
ENSG00000107831
ENSG00000108379
ENSG00000109062
ENSG00000109758
ENSG00000110195
ENSG00000110237
ENSG00000110375
ENSG00000110492
ENSG00000110697
ENSG00000111199
ENSG00000111252
ENSG00000111985
ENSG00000112715
ENSG00000112759
ENSG00000113196
ENSG00000113504
ENSG00000113758
ENSG00000115266
ENSG00000115655
ENSG00000116017
ENSG00000116219
ENSG00000116604
ENSG00000116663
ENSG00000116809
ENSG00000116883
ENSG00000117362
ENSG00000117411
ENSG00000117560
ENSG00000117983
ENSG00000117984
ENSG00000119574
ENSG00000119777
ENSG00000120093
ENSG00000120519
ENSG00000120913
ENSG00000121281
ENSG00000121905
ENSG00000122035
ENSG00000123685
ENSG00000124140
ENSG00000124212
ENSG00000124299
ENSG00000124523
ENSG00000124659
ENSG00000124664
ENSG00000124701
ENSG00000125089
ENSG00000125170
ENSG00000125516
ENSG00000125522
ENSG00000125637
ENSG00000125753
ENSG00000125818
ENSG00000125898
ENSG00000126233
ENSG00000126561
ENSG00000126603
ENSG00000127388
ENSG00000127585
ENSG00000127588
ENSG00000128011
ENSG00000129226
ENSG00000129667
ENSG00000129673
EN


>CCCACCC - PAM1
ENSG00000004939
ENSG00000005243
ENSG00000017483
ENSG00000030110
ENSG00000063587
ENSG00000072182
ENSG00000073050
ENSG00000073712
ENSG00000082641
ENSG00000090097
ENSG00000100311
ENSG00000100312
ENSG00000102022
ENSG00000102057
ENSG00000102871
ENSG00000103449
ENSG00000105227
ENSG00000105514
ENSG00000106211
ENSG00000106346
ENSG00000106366
ENSG00000108511
ENSG00000108786
ENSG00000108840
ENSG00000108947
ENSG00000110237
ENSG00000110811
ENSG00000111077
ENSG00000111262
ENSG00000112112
ENSG00000112664
ENSG00000114349
ENSG00000116212
ENSG00000117063
ENSG00000117362
ENSG00000119772
ENSG00000120093
ENSG00000120519
ENSG00000122756
ENSG00000123685
ENSG00000124299
ENSG00000126351
ENSG00000126603
ENSG00000128283
ENSG00000130702
ENSG00000130733
ENSG00000130940
ENSG00000131142
ENSG00000134709
ENSG00000135502
ENSG00000136603
ENSG00000136630
ENSG00000137216
ENSG00000137285
ENSG00000139200
ENSG00000140104
ENSG00000140105
ENSG00000140319
ENSG00000140564
ENSG00000141738
ENSG00000142549
ENSG00000142686
ENSG00000143126
ENSG00000143320
ENSG00000144596
ENSG00000144648
ENSG00000145244
ENSG00000145911
ENSG00000147168
ENSG00000149798
ENSG00000153048
ENSG00000154342
ENSG00000158292
ENSG00000158856
ENSG00000159164
ENSG00000160446
ENSG00000161642
ENSG00000161681
ENSG00000162738
ENSG00000162878
ENSG00000163064
ENSG00000163499
ENSG00000163602
ENSG00000163623
ENSG00000164708
ENSG00000165458
ENSG00000165795
ENSG00000165912
ENSG00000167244
ENSG00000167535
ENSG00000167754
ENSG00000168140
ENSG00000168209
ENSG00000168452
ENSG00000168775
ENSG00000169639
ENSG00000169840
ENSG00000170684
ENSG00000171017
ENSG00000171396
ENSG00000171401
ENSG00000171450
ENSG00000171700
ENSG00000171777
ENSG00000171786
ENSG00000171964
ENSG00000172346
ENSG00000173566
ENSG00000173581
ENSG00000173801
ENSG00000174242
ENSG00000174938
ENSG00000175078
ENSG00000176678
ENSG00000177098
ENSG00000177464
ENSG00000178026
ENSG00000178531
ENSG00000180304
ENSG00000182544
ENSG00000184057
ENSG00000184058
ENSG00000184544
ENSG00000184986
ENSG00000185187
ENSG00000185215
ENSG00000185650


>CCCAG - PAM1
ENSG00000001617
ENSG00000004939
ENSG00000005102
ENSG00000005379
ENSG00000006534
ENSG00000006611
ENSG00000007314
ENSG00000007341
ENSG00000007384
ENSG00000008130
ENSG00000008141
ENSG00000009709
ENSG00000010319
ENSG00000011028
ENSG00000011304
ENSG00000011451
ENSG00000012171
ENSG00000018625
ENSG00000022840
ENSG00000036672
ENSG00000037965
ENSG00000039987
ENSG00000040487
ENSG00000040608
ENSG00000050820
ENSG00000054148
ENSG00000054967
ENSG00000056736
ENSG00000060010
ENSG00000060656
ENSG00000061273
ENSG00000061938
ENSG00000064205
ENSG00000064300
ENSG00000064489
ENSG00000065357
ENSG00000065534
ENSG00000066056
ENSG00000066336
ENSG00000068976
ENSG00000069424
ENSG00000071564
ENSG00000072182
ENSG00000073861
ENSG00000074219
ENSG00000074370
ENSG00000074964
ENSG00000075043
ENSG00000075624
ENSG00000076604
ENSG00000078380
ENSG00000078814
ENSG00000079432
ENSG00000084636
ENSG00000085741
ENSG00000086967
ENSG00000088340
ENSG00000088356
ENSG00000088826
ENSG00000088835
ENSG00000090097
ENSG00000091536
ENSG00000092028
ENSG00000092931
ENSG00000095066
ENSG00000095303
ENSG00000096158
ENSG00000099812
ENSG00000100003
ENSG00000100031
ENSG00000100060
ENSG00000100078
ENSG00000100092
ENSG00000100167
ENSG00000100314
ENSG00000101057
ENSG00000101144
ENSG00000101200
ENSG00000101222
ENSG00000101421
ENSG00000102057
ENSG00000102145
ENSG00000102912
ENSG00000103145
ENSG00000103196
ENSG00000103653
ENSG00000104783
ENSG00000104814
ENSG00000104881
ENSG00000105227
ENSG00000105287
ENSG00000105327
ENSG00000105370
ENSG00000105409
ENSG00000105509
ENSG00000105550
ENSG00000105672
ENSG00000105695
ENSG00000105928
ENSG00000106089
ENSG00000106211
ENSG00000106308
ENSG00000106328
ENSG00000106348
ENSG00000106992
ENSG00000107719
ENSG00000108352
ENSG00000108405
ENSG00000108604
ENSG00000108813
ENSG00000108840
ENSG00000108878
ENSG00000110046
ENSG00000110047
ENSG00000110719
ENSG00000111077
ENSG00000111252
ENSG00000111321
ENSG00000111424
ENSG00000111973
ENSG00000112511
ENSG00000113722
ENSG00000114268
ENSG00000114353
ENSG00000114554
ENSG00000114853
ENSG00000116604
ENSG


>CCCAG - PAM10
ENSG00000001617
ENSG00000003137
ENSG00000004399
ENSG00000005001
ENSG00000005102
ENSG00000005379
ENSG00000005513
ENSG00000006534
ENSG00000007314
ENSG00000007384
ENSG00000007402
ENSG00000007866
ENSG00000008283
ENSG00000008516
ENSG00000010310
ENSG00000010319
ENSG00000011304
ENSG00000011422
ENSG00000011451
ENSG00000013364
ENSG00000013563
ENSG00000014216
ENSG00000015413
ENSG00000016864
ENSG00000018625
ENSG00000020633
ENSG00000025434
ENSG00000028137
ENSG00000030110
ENSG00000035862
ENSG00000036530
ENSG00000036672
ENSG00000039523
ENSG00000039987
ENSG00000040487
ENSG00000040608
ENSG00000042062
ENSG00000043316
ENSG00000048140
ENSG00000049768
ENSG00000050820
ENSG00000051128
ENSG00000054148
ENSG00000054179
ENSG00000054967
ENSG00000055118
ENSG00000055468
ENSG00000056487
ENSG00000056661
ENSG00000056736
ENSG00000057935
ENSG00000060656
ENSG00000061273
ENSG00000061938
ENSG00000063660
ENSG00000064205
ENSG00000064300
ENSG00000064489
ENSG00000064932
ENSG00000065054
ENSG00000065717
ENSG00000065989
ENSG00000066336
ENSG00000066926
ENSG00000067842
ENSG00000069424
ENSG00000070413
ENSG00000070610
ENSG00000070614
ENSG00000070748
ENSG00000070915
ENSG00000070985
ENSG00000071564
ENSG00000071872
ENSG00000072310
ENSG00000072518
ENSG00000072682
ENSG00000072818
ENSG00000072952
ENSG00000073067
ENSG00000073350
ENSG00000073670
ENSG00000073861
ENSG00000073918
ENSG00000074181
ENSG00000074219
ENSG00000074317
ENSG00000074370
ENSG00000074964
ENSG00000075043
ENSG00000075073
ENSG00000075461
ENSG00000075618
ENSG00000075624
ENSG00000076344
ENSG00000076706
ENSG00000076864
ENSG00000077238
ENSG00000077754
ENSG00000077800
ENSG00000078380
ENSG00000078814
ENSG00000078898
ENSG00000078900
ENSG00000079393
ENSG00000080854
ENSG00000081307
ENSG00000084636
ENSG00000085117
ENSG00000085741
ENSG00000086730
ENSG00000086967
ENSG00000087085
ENSG00000087157
ENSG00000088002
ENSG00000088826
ENSG00000088835
ENSG00000088899
ENSG00000089356
ENSG00000089692
ENSG00000089847
ENSG00000090006
ENSG00000090030
ENSG00000090097
ENSG00000090615
ENSG00000090776
ENSG00000091622
ENS


>CCCAGC - PAM10
ENSG00000001617
ENSG00000004399
ENSG00000005379
ENSG00000005884
ENSG00000006071
ENSG00000007372
ENSG00000007384
ENSG00000007866
ENSG00000008130
ENSG00000008283
ENSG00000008516
ENSG00000010319
ENSG00000011105
ENSG00000011304
ENSG00000015413
ENSG00000022840
ENSG00000028137
ENSG00000035862
ENSG00000036530
ENSG00000039987
ENSG00000040487
ENSG00000048140
ENSG00000050820
ENSG00000054796
ENSG00000054967
ENSG00000061938
ENSG00000063854
ENSG00000064205
ENSG00000064300
ENSG00000064489
ENSG00000064932
ENSG00000065717
ENSG00000066336
ENSG00000070614
ENSG00000074219
ENSG00000074370
ENSG00000075043
ENSG00000075624
ENSG00000076864
ENSG00000077754
ENSG00000078898
ENSG00000080345
ENSG00000081307
ENSG00000085117
ENSG00000085831
ENSG00000087085
ENSG00000088002
ENSG00000088826
ENSG00000089220
ENSG00000089692
ENSG00000090097
ENSG00000090615
ENSG00000090776
ENSG00000096467
ENSG00000099308
ENSG00000099812
ENSG00000099814
ENSG00000099866
ENSG00000099953
ENSG00000099999
ENSG00000100003
ENSG00000100055
ENSG00000100060
ENSG00000100065
ENSG00000100078
ENSG00000100092
ENSG00000100106
ENSG00000100167
ENSG00000100243
ENSG00000100300
ENSG00000100311
ENSG00000100314
ENSG00000100381
ENSG00000100422
ENSG00000101180
ENSG00000101204
ENSG00000101335
ENSG00000101342
ENSG00000101695
ENSG00000102022
ENSG00000102871
ENSG00000102879
ENSG00000103254
ENSG00000103264
ENSG00000103507
ENSG00000104142
ENSG00000104899
ENSG00000104976
ENSG00000105186
ENSG00000105289
ENSG00000105327
ENSG00000105357
ENSG00000105409
ENSG00000105426
ENSG00000105438
ENSG00000105467
ENSG00000105472
ENSG00000105514
ENSG00000105656
ENSG00000106003
ENSG00000106089
ENSG00000106178
ENSG00000106211
ENSG00000106400
ENSG00000106436
ENSG00000106927
ENSG00000107187
ENSG00000107317
ENSG00000107807
ENSG00000107816
ENSG00000108344
ENSG00000108405
ENSG00000110400
ENSG00000110719
ENSG00000111057
ENSG00000111077
ENSG00000111245
ENSG00000111252
ENSG00000111973
ENSG00000113108
ENSG00000114268
ENSG00000114270
ENSG00000114378
ENSG00000114383
ENSG00000114554
ENSG00000114735
ENSG00000114737
EN


>CCCAGG - PAM10
ENSG00000005001
ENSG00000005102
ENSG00000005379
ENSG00000007384
ENSG00000007866
ENSG00000008364
ENSG00000010282
ENSG00000010319
ENSG00000010327
ENSG00000011451
ENSG00000014216
ENSG00000030110
ENSG00000036530
ENSG00000040487
ENSG00000040608
ENSG00000050820
ENSG00000051128
ENSG00000054148
ENSG00000054598
ENSG00000055468
ENSG00000056487
ENSG00000060656
ENSG00000061938
ENSG00000064205
ENSG00000064932
ENSG00000065989
ENSG00000067365
ENSG00000067842
ENSG00000070610
ENSG00000070748
ENSG00000070915
ENSG00000071564
ENSG00000072818
ENSG00000073670
ENSG00000073861
ENSG00000074219
ENSG00000075618
ENSG00000075624
ENSG00000077009
ENSG00000078380
ENSG00000078814
ENSG00000078900
ENSG00000079393
ENSG00000079432
ENSG00000080854
ENSG00000085117
ENSG00000085741
ENSG00000086967
ENSG00000088002
ENSG00000088826
ENSG00000088835
ENSG00000089486
ENSG00000089820
ENSG00000090030
ENSG00000092028
ENSG00000092295
ENSG00000092758
ENSG00000095752
ENSG00000099365
ENSG00000099814
ENSG00000099994
ENSG00000100031
ENSG00000100060
ENSG00000100171
ENSG00000100181
ENSG00000100242
ENSG00000100314
ENSG00000100422
ENSG00000100429
ENSG00000100983
ENSG00000101057
ENSG00000101180
ENSG00000101187
ENSG00000101189
ENSG00000101213
ENSG00000101222
ENSG00000101342
ENSG00000101421
ENSG00000101443
ENSG00000102022
ENSG00000102962
ENSG00000103005
ENSG00000103034
ENSG00000103056
ENSG00000103152
ENSG00000103196
ENSG00000103266
ENSG00000103275
ENSG00000104419
ENSG00000104870
ENSG00000104881
ENSG00000105131
ENSG00000105289
ENSG00000105327
ENSG00000105357
ENSG00000105370
ENSG00000105373
ENSG00000105509
ENSG00000105650
ENSG00000105668
ENSG00000105672
ENSG00000105675
ENSG00000106006
ENSG00000106089
ENSG00000106436
ENSG00000106624
ENSG00000106992
ENSG00000107671
ENSG00000107738
ENSG00000108175
ENSG00000108262
ENSG00000108387
ENSG00000108405
ENSG00000108557
ENSG00000108604
ENSG00000108679
ENSG00000108813
ENSG00000108840
ENSG00000110047
ENSG00000110195
ENSG00000110245
ENSG00000110628
ENSG00000110719
ENSG00000111229
ENSG00000111252
ENSG00000111321
ENSG00000111728
EN


>CCCCA - PAM1
ENSG00000001617
ENSG00000004939
ENSG00000005302
ENSG00000005379
ENSG00000005381
ENSG00000007866
ENSG00000007968
ENSG00000009709
ENSG00000010282
ENSG00000010319
ENSG00000011009
ENSG00000011304
ENSG00000011451
ENSG00000012171
ENSG00000017483
ENSG00000020633
ENSG00000030110
ENSG00000037965
ENSG00000042062
ENSG00000044012
ENSG00000050327
ENSG00000050820
ENSG00000051128
ENSG00000052850
ENSG00000054148
ENSG00000054967
ENSG00000060010
ENSG00000060656
ENSG00000064489
ENSG00000068831
ENSG00000068976
ENSG00000071967
ENSG00000072182
ENSG00000072818
ENSG00000073196
ENSG00000073861
ENSG00000074219
ENSG00000074964
ENSG00000075043
ENSG00000076706
ENSG00000076928
ENSG00000078814
ENSG00000079432
ENSG00000084636
ENSG00000085741
ENSG00000087077
ENSG00000088826
ENSG00000088899
ENSG00000089356
ENSG00000089820
ENSG00000090006
ENSG00000090097
ENSG00000090554
ENSG00000092010
ENSG00000092051
ENSG00000096141
ENSG00000096158
ENSG00000096996
ENSG00000100003
ENSG00000100031
ENSG00000100034
ENSG00000100092
ENSG00000100285
ENSG00000100311
ENSG00000100312
ENSG00000100314
ENSG00000100979
ENSG00000101144
ENSG00000101180
ENSG00000101200
ENSG00000101204
ENSG00000102022
ENSG00000102057
ENSG00000102145
ENSG00000102871
ENSG00000102879
ENSG00000102962
ENSG00000103319
ENSG00000103426
ENSG00000103653
ENSG00000104518
ENSG00000104783
ENSG00000104967
ENSG00000105370
ENSG00000105409
ENSG00000105464
ENSG00000105520
ENSG00000105576
ENSG00000106089
ENSG00000106211
ENSG00000106308
ENSG00000106333
ENSG00000106399
ENSG00000107816
ENSG00000107874
ENSG00000108294
ENSG00000108405
ENSG00000108511
ENSG00000108515
ENSG00000108840
ENSG00000108947
ENSG00000109107
ENSG00000110047
ENSG00000110375
ENSG00000110719
ENSG00000110811
ENSG00000111077
ENSG00000111252
ENSG00000111664
ENSG00000111973
ENSG00000112474
ENSG00000112511
ENSG00000112526
ENSG00000113722
ENSG00000114268
ENSG00000114270
ENSG00000114349
ENSG00000114554
ENSG00000114853
ENSG00000114923
ENSG00000115596
ENSG00000116017
ENSG00000116604
ENSG00000116883
ENSG00000119318
ENSG00000119772
ENSG00000120075
ENSG


>CCCCA - PAM10
ENSG00000000938
ENSG00000001617
ENSG00000004399
ENSG00000004660
ENSG00000005379
ENSG00000006283
ENSG00000007314
ENSG00000007866
ENSG00000008283
ENSG00000008323
ENSG00000010278
ENSG00000010319
ENSG00000011009
ENSG00000011304
ENSG00000011422
ENSG00000011451
ENSG00000012171
ENSG00000012211
ENSG00000014216
ENSG00000017483
ENSG00000020633
ENSG00000025434
ENSG00000026559
ENSG00000030110
ENSG00000035862
ENSG00000036530
ENSG00000039987
ENSG00000040608
ENSG00000041880
ENSG00000042062
ENSG00000048140
ENSG00000049239
ENSG00000049768
ENSG00000050820
ENSG00000051128
ENSG00000052850
ENSG00000054148
ENSG00000054967
ENSG00000055118
ENSG00000055955
ENSG00000056661
ENSG00000057935
ENSG00000061938
ENSG00000063660
ENSG00000064195
ENSG00000064205
ENSG00000064300
ENSG00000064489
ENSG00000064932
ENSG00000065054
ENSG00000065320
ENSG00000065717
ENSG00000066336
ENSG00000067191
ENSG00000067842
ENSG00000068354
ENSG00000068438
ENSG00000070614
ENSG00000070808
ENSG00000071564
ENSG00000071872
ENSG00000072071
ENSG00000072736
ENSG00000072818
ENSG00000073067
ENSG00000073196
ENSG00000073350
ENSG00000074181
ENSG00000074211
ENSG00000075043
ENSG00000075624
ENSG00000076706
ENSG00000076928
ENSG00000077312
ENSG00000078380
ENSG00000078898
ENSG00000078900
ENSG00000079393
ENSG00000079432
ENSG00000080573
ENSG00000082014
ENSG00000083838
ENSG00000085117
ENSG00000085552
ENSG00000085741
ENSG00000086730
ENSG00000086967
ENSG00000088002
ENSG00000088826
ENSG00000088827
ENSG00000088835
ENSG00000088899
ENSG00000089351
ENSG00000089356
ENSG00000089538
ENSG00000089693
ENSG00000089902
ENSG00000090006
ENSG00000090097
ENSG00000090661
ENSG00000095303
ENSG00000095981
ENSG00000096141
ENSG00000096678
ENSG00000096996
ENSG00000099326
ENSG00000099365
ENSG00000099812
ENSG00000099822
ENSG00000099849
ENSG00000099866
ENSG00000099889
ENSG00000099899
ENSG00000099999
ENSG00000100031
ENSG00000100055
ENSG00000100060
ENSG00000100092
ENSG00000100097
ENSG00000100146
ENSG00000100196
ENSG00000100197
ENSG00000100243
ENSG00000100285
ENSG00000100288
ENSG00000100302
ENSG00000100306
ENS


>CCCCAC - PAM10
ENSG00000001617
ENSG00000004399
ENSG00000005379
ENSG00000005381
ENSG00000006118
ENSG00000007314
ENSG00000007866
ENSG00000008323
ENSG00000010319
ENSG00000011009
ENSG00000011451
ENSG00000012211
ENSG00000017483
ENSG00000020633
ENSG00000030110
ENSG00000043462
ENSG00000051128
ENSG00000052850
ENSG00000054148
ENSG00000054967
ENSG00000055118
ENSG00000061938
ENSG00000065054
ENSG00000065717
ENSG00000068354
ENSG00000068438
ENSG00000070614
ENSG00000071564
ENSG00000073196
ENSG00000073350
ENSG00000075624
ENSG00000076928
ENSG00000079432
ENSG00000082014
ENSG00000089902
ENSG00000090097
ENSG00000092841
ENSG00000095066
ENSG00000096141
ENSG00000096996
ENSG00000099365
ENSG00000099812
ENSG00000099849
ENSG00000100311
ENSG00000101156
ENSG00000101180
ENSG00000101204
ENSG00000101386
ENSG00000102012
ENSG00000102022
ENSG00000102401
ENSG00000102871
ENSG00000102879
ENSG00000103326
ENSG00000103426
ENSG00000104870
ENSG00000104899
ENSG00000105227
ENSG00000105289
ENSG00000105369
ENSG00000105379
ENSG00000105464
ENSG00000105647
ENSG00000105668
ENSG00000106333
ENSG00000106366
ENSG00000106789
ENSG00000107281
ENSG00000107874
ENSG00000108379
ENSG00000110245
ENSG00000110492
ENSG00000111973
ENSG00000111985
ENSG00000112112
ENSG00000112759
ENSG00000113196
ENSG00000113504
ENSG00000115226
ENSG00000115266
ENSG00000115596
ENSG00000116017
ENSG00000116176
ENSG00000116219
ENSG00000116604
ENSG00000116663
ENSG00000116670
ENSG00000116809
ENSG00000117983
ENSG00000119574
ENSG00000119669
ENSG00000119777
ENSG00000119919
ENSG00000120049
ENSG00000120093
ENSG00000121083
ENSG00000121281
ENSG00000122035
ENSG00000122756
ENSG00000122863
ENSG00000123353
ENSG00000123358
ENSG00000124299
ENSG00000124664
ENSG00000124701
ENSG00000125170
ENSG00000125522
ENSG00000125637
ENSG00000125746
ENSG00000125753
ENSG00000125818
ENSG00000126603
ENSG00000126882
ENSG00000127388
ENSG00000127585
ENSG00000128564
ENSG00000129235
ENSG00000129667
ENSG00000129673
ENSG00000130287
ENSG00000130427
ENSG00000130522
ENSG00000130598
ENSG00000130748
ENSG00000131188
ENSG00000131473
ENSG00000131584
EN


>CCCCAG - PAM10
ENSG00000000938
ENSG00000004939
ENSG00000005001
ENSG00000005379
ENSG00000007866
ENSG00000010319
ENSG00000011304
ENSG00000011422
ENSG00000011451
ENSG00000027847
ENSG00000039987
ENSG00000040608
ENSG00000048140
ENSG00000049768
ENSG00000050820
ENSG00000054796
ENSG00000054967
ENSG00000055118
ENSG00000056661
ENSG00000057935
ENSG00000060656
ENSG00000064489
ENSG00000064932
ENSG00000065717
ENSG00000065989
ENSG00000066336
ENSG00000067842
ENSG00000069424
ENSG00000070915
ENSG00000071564
ENSG00000071872
ENSG00000072071
ENSG00000072818
ENSG00000073067
ENSG00000073350
ENSG00000074181
ENSG00000074219
ENSG00000074317
ENSG00000074370
ENSG00000075043
ENSG00000075624
ENSG00000076706
ENSG00000076864
ENSG00000077800
ENSG00000078900
ENSG00000080854
ENSG00000082014
ENSG00000085117
ENSG00000087085
ENSG00000088002
ENSG00000088826
ENSG00000088835
ENSG00000088899
ENSG00000090006
ENSG00000090097
ENSG00000095303
ENSG00000096141
ENSG00000099910
ENSG00000099999
ENSG00000100031
ENSG00000100034
ENSG00000100060
ENSG00000100167
ENSG00000100292
ENSG00000100302
ENSG00000100314
ENSG00000100422
ENSG00000101144
ENSG00000101180
ENSG00000101197
ENSG00000101204
ENSG00000101222
ENSG00000101335
ENSG00000101336
ENSG00000101342
ENSG00000102022
ENSG00000102057
ENSG00000102879
ENSG00000102962
ENSG00000103152
ENSG00000104142
ENSG00000104518
ENSG00000104870
ENSG00000104886
ENSG00000104899
ENSG00000104936
ENSG00000104976
ENSG00000104983
ENSG00000105251
ENSG00000105357
ENSG00000105409
ENSG00000105426
ENSG00000105438
ENSG00000105472
ENSG00000105514
ENSG00000105643
ENSG00000105672
ENSG00000106089
ENSG00000106211
ENSG00000106436
ENSG00000106927
ENSG00000106992
ENSG00000107317
ENSG00000107738
ENSG00000107872
ENSG00000108294
ENSG00000108379
ENSG00000108387
ENSG00000108405
ENSG00000108551
ENSG00000108557
ENSG00000108813
ENSG00000108821
ENSG00000109501
ENSG00000109956
ENSG00000110245
ENSG00000110628
ENSG00000110719
ENSG00000111252
ENSG00000111973
ENSG00000112294
ENSG00000112511
ENSG00000112561
ENSG00000113430
ENSG00000113555
ENSG00000113722
ENSG00000114268
EN


>CCCCCA - PAM10
ENSG00000001617
ENSG00000004469
ENSG00000005102
ENSG00000005379
ENSG00000007047
ENSG00000007866
ENSG00000010327
ENSG00000048140
ENSG00000051128
ENSG00000054148
ENSG00000054967
ENSG00000060656
ENSG00000061938
ENSG00000064932
ENSG00000068354
ENSG00000070808
ENSG00000071564
ENSG00000072071
ENSG00000073196
ENSG00000073350
ENSG00000074181
ENSG00000074211
ENSG00000076928
ENSG00000079393
ENSG00000088002
ENSG00000088038
ENSG00000088826
ENSG00000088899
ENSG00000089538
ENSG00000091536
ENSG00000095066
ENSG00000095981
ENSG00000096678
ENSG00000099889
ENSG00000100031
ENSG00000100146
ENSG00000100156
ENSG00000100311
ENSG00000100422
ENSG00000101180
ENSG00000101331
ENSG00000101336
ENSG00000102022
ENSG00000102057
ENSG00000102265
ENSG00000102401
ENSG00000104870
ENSG00000104899
ENSG00000105251
ENSG00000105289
ENSG00000105357
ENSG00000105426
ENSG00000105438
ENSG00000105464
ENSG00000105467
ENSG00000105576
ENSG00000105668
ENSG00000105711
ENSG00000106308
ENSG00000107317
ENSG00000107731
ENSG00000107874
ENSG00000108262
ENSG00000108294
ENSG00000108379
ENSG00000108405
ENSG00000108821
ENSG00000108849
ENSG00000110237
ENSG00000111252
ENSG00000111676
ENSG00000111725
ENSG00000112477
ENSG00000114270
ENSG00000114656
ENSG00000115226
ENSG00000115266
ENSG00000115596
ENSG00000116017
ENSG00000116219
ENSG00000116604
ENSG00000116786
ENSG00000117122
ENSG00000117983
ENSG00000118160
ENSG00000119508
ENSG00000120093
ENSG00000121083
ENSG00000121742
ENSG00000121797
ENSG00000122756
ENSG00000124299
ENSG00000124440
ENSG00000124664
ENSG00000125516
ENSG00000125746
ENSG00000125818
ENSG00000126603
ENSG00000127388
ENSG00000128011
ENSG00000128016
ENSG00000128564
ENSG00000128604
ENSG00000129152
ENSG00000129538
ENSG00000129667
ENSG00000129673
ENSG00000130157
ENSG00000130171
ENSG00000130182
ENSG00000130203
ENSG00000130427
ENSG00000130598
ENSG00000130700
ENSG00000130702
ENSG00000130714
ENSG00000130751
ENSG00000130758
ENSG00000130876
ENSG00000130985
ENSG00000131037
ENSG00000131055
ENSG00000131188
ENSG00000131473
ENSG00000131584
ENSG00000131668
ENSG00000131748
EN


>CCCCTC - PAM10
ENSG00000003137
ENSG00000004469
ENSG00000004660
ENSG00000006283
ENSG00000007314
ENSG00000007565
ENSG00000007866
ENSG00000008197
ENSG00000008323
ENSG00000011105
ENSG00000014216
ENSG00000014914
ENSG00000017483
ENSG00000027644
ENSG00000039523
ENSG00000053918
ENSG00000054116
ENSG00000055468
ENSG00000064300
ENSG00000064666
ENSG00000065054
ENSG00000066336
ENSG00000068903
ENSG00000069011
ENSG00000073761
ENSG00000074219
ENSG00000074370
ENSG00000075624
ENSG00000075891
ENSG00000083838
ENSG00000084754
ENSG00000086475
ENSG00000086967
ENSG00000087077
ENSG00000087299
ENSG00000087510
ENSG00000088002
ENSG00000089248
ENSG00000090006
ENSG00000090932
ENSG00000095066
ENSG00000096384
ENSG00000096474
ENSG00000096996
ENSG00000100092
ENSG00000100094
ENSG00000100105
ENSG00000100167
ENSG00000100297
ENSG00000100311
ENSG00000100385
ENSG00000100419
ENSG00000100664
ENSG00000100911
ENSG00000100987
ENSG00000101159
ENSG00000101638
ENSG00000101986
ENSG00000102003
ENSG00000102057
ENSG00000102129
ENSG00000102316
ENSG00000103111
ENSG00000103152
ENSG00000103184
ENSG00000103426
ENSG00000103528
ENSG00000103546
ENSG00000104140
ENSG00000104783
ENSG00000104953
ENSG00000105066
ENSG00000105090
ENSG00000105327
ENSG00000105401
ENSG00000105409
ENSG00000105438
ENSG00000105467
ENSG00000105472
ENSG00000105509
ENSG00000105649
ENSG00000106089
ENSG00000106125
ENSG00000106211
ENSG00000106308
ENSG00000106327
ENSG00000106404
ENSG00000106638
ENSG00000106782
ENSG00000107317
ENSG00000107562
ENSG00000107816
ENSG00000108296
ENSG00000108840
ENSG00000109072
ENSG00000109113
ENSG00000110245
ENSG00000111012
ENSG00000111057
ENSG00000111077
ENSG00000111199
ENSG00000111707
ENSG00000112333
ENSG00000112474
ENSG00000112477
ENSG00000112493
ENSG00000112511
ENSG00000112561
ENSG00000113758
ENSG00000114853
ENSG00000115266
ENSG00000115297
ENSG00000115325
ENSG00000116017
ENSG00000116035
ENSG00000116138
ENSG00000116604
ENSG00000116962
ENSG00000117983
ENSG00000118702
ENSG00000118971
ENSG00000119669
ENSG00000121054
ENSG00000122176
ENSG00000122756
ENSG00000124440
ENSG00000124772
EN


>CCCGCCAC - PAM10
ENSG00000004975
ENSG00000014919
ENSG00000049541
ENSG00000062822
ENSG00000072849
ENSG00000073067
ENSG00000079150
ENSG00000092984
ENSG00000095380
ENSG00000096717
ENSG00000099810
ENSG00000100911
ENSG00000105323
ENSG00000105532
ENSG00000108826
ENSG00000111234
ENSG00000111775
ENSG00000113460
ENSG00000113621
ENSG00000114739
ENSG00000121749
ENSG00000124571
ENSG00000126391
ENSG00000128309
ENSG00000131153
ENSG00000131470
ENSG00000135617
ENSG00000141294
ENSG00000141560
ENSG00000143751
ENSG00000145996
ENSG00000146143
ENSG00000148704
ENSG00000152240
ENSG00000153044
ENSG00000155660
ENSG00000155876
ENSG00000160888
ENSG00000163902
ENSG00000163918
ENSG00000166170
ENSG00000167325
ENSG00000169231
ENSG00000169762
ENSG00000170296
ENSG00000171720
ENSG00000172007
ENSG00000172236
ENSG00000173171
ENSG00000175334
ENSG00000176732
ENSG00000179194
ENSG00000181807


>CCCGGAA - PAM1
ENSG00000013455
ENSG00000038358
ENSG00000048405
ENSG00000055950
ENSG00000064995
ENSG00000070047
ENSG00000072756
ENSG00000075188
ENSG00000076650
ENSG00000087365
ENSG00000089737
ENSG00000092201
ENSG00000099795
ENSG00000099917
ENSG00000099960
ENSG00000104660
ENSG00000106261
ENSG00000106399
ENSG00000107566
ENSG00000110074
ENSG00000110619
ENSG00000111581
ENSG00000113395
ENSG00000113845
ENSG00000119446
ENSG00000125430
ENSG00000126756
ENSG00000129003
ENSG00000130311
ENSG00000132581
ENSG00000133606
ENSG00000134905
ENSG00000135404
ENSG00000138297
ENSG00000140497
ENSG00000142002
ENSG00000143995
ENSG00000145375
ENSG00000145675
ENSG00000146674
ENSG00000151465
ENSG00000159079
ENSG00000160055
ENSG00000161016
ENSG00000161547
ENSG00000163611
ENSG00000164209
ENSG00000165282
ENSG00000167770
ENSG00000169217
ENSG00000170619
ENSG00000172354
ENSG00000172500
ENSG00000174242
ENSG00000174780
ENSG00000176410
ENSG00000177302
ENSG00000177606
ENSG00000185015
ENSG00000185379


>CCCTC - PAM1
ENSG00000004469
ENSG00000004660
ENSG00000005102
ENSG00000005379
ENSG00000005884
ENSG00000007314
ENSG00000007866
ENSG00000008177
ENSG00000008323
ENSG00000008853
ENSG00000011105
ENSG00000012171
ENSG00000026559
ENSG00000054116
ENSG00000061273
ENSG00000061938
ENSG00000072182
ENSG00000074219
ENSG00000075891
ENSG00000076706
ENSG00000079337
ENSG00000079432
ENSG00000086967
ENSG00000087299
ENSG00000088256
ENSG00000089356
ENSG00000089558
ENSG00000089847
ENSG00000090238
ENSG00000090447
ENSG00000095752
ENSG00000096141
ENSG00000096384
ENSG00000096474
ENSG00000100911
ENSG00000102022
ENSG00000102145
ENSG00000103064
ENSG00000104783
ENSG00000104888
ENSG00000105066
ENSG00000105090
ENSG00000105370
ENSG00000105374
ENSG00000105409
ENSG00000105438
ENSG00000105464
ENSG00000105472
ENSG00000105509
ENSG00000105516
ENSG00000105550
ENSG00000105576
ENSG00000105695
ENSG00000105696
ENSG00000106125
ENSG00000106308
ENSG00000106404
ENSG00000106617
ENSG00000106638
ENSG00000107738
ENSG00000107819
ENSG00000108309
ENSG00000108515
ENSG00000108528
ENSG00000108840
ENSG00000109047
ENSG00000109113
ENSG00000110375
ENSG00000110697
ENSG00000110811
ENSG00000111077
ENSG00000111674
ENSG00000111707
ENSG00000111716
ENSG00000112526
ENSG00000113721
ENSG00000114268
ENSG00000114993
ENSG00000115266
ENSG00000116604
ENSG00000116983
ENSG00000118292
ENSG00000119401
ENSG00000119699
ENSG00000120065
ENSG00000120318
ENSG00000121680
ENSG00000121753
ENSG00000121905
ENSG00000122386
ENSG00000122756
ENSG00000123146
ENSG00000123159
ENSG00000123358
ENSG00000124440
ENSG00000124535
ENSG00000124659
ENSG00000125740
ENSG00000126351
ENSG00000126368
ENSG00000126457
ENSG00000126561
ENSG00000126603
ENSG00000126929
ENSG00000127388
ENSG00000127743
ENSG00000128564
ENSG00000128917
ENSG00000129219
ENSG00000130037
ENSG00000130208
ENSG00000130528
ENSG00000130669
ENSG00000130711
ENSG00000130755
ENSG00000131037
ENSG00000131069
ENSG00000131446
ENSG00000131668
ENSG00000131748
ENSG00000131759
ENSG00000132026
ENSG00000132470
ENSG00000132535
ENSG00000133056
ENSG00000133193
ENSG00000133895
ENSG


>CCCTC - PAM10
ENSG00000001617
ENSG00000002726
ENSG00000003137
ENSG00000004469
ENSG00000004660
ENSG00000005379
ENSG00000005884
ENSG00000006007
ENSG00000006118
ENSG00000006283
ENSG00000007080
ENSG00000007314
ENSG00000007565
ENSG00000007866
ENSG00000007968
ENSG00000008323
ENSG00000010282
ENSG00000011028
ENSG00000011105
ENSG00000014216
ENSG00000014914
ENSG00000017483
ENSG00000020633
ENSG00000026559
ENSG00000027644
ENSG00000039523
ENSG00000049283
ENSG00000053702
ENSG00000054116
ENSG00000054179
ENSG00000060656
ENSG00000061273
ENSG00000064300
ENSG00000064666
ENSG00000065717
ENSG00000066336
ENSG00000067842
ENSG00000068323
ENSG00000069011
ENSG00000070985
ENSG00000071564
ENSG00000073196
ENSG00000073761
ENSG00000073861
ENSG00000074211
ENSG00000074219
ENSG00000075891
ENSG00000076706
ENSG00000077238
ENSG00000078380
ENSG00000078549
ENSG00000079432
ENSG00000083838
ENSG00000084754
ENSG00000085117
ENSG00000086159
ENSG00000086967
ENSG00000087077
ENSG00000087299
ENSG00000088826
ENSG00000089248
ENSG00000089820
ENSG00000089847
ENSG00000090006
ENSG00000090339
ENSG00000090932
ENSG00000091622
ENSG00000092098
ENSG00000092330
ENSG00000095066
ENSG00000095319
ENSG00000095752
ENSG00000096141
ENSG00000096384
ENSG00000096474
ENSG00000096996
ENSG00000099308
ENSG00000099769
ENSG00000099866
ENSG00000100092
ENSG00000100167
ENSG00000100171
ENSG00000100196
ENSG00000100306
ENSG00000100311
ENSG00000100344
ENSG00000100345
ENSG00000100364
ENSG00000100381
ENSG00000100385
ENSG00000100664
ENSG00000100858
ENSG00000100911
ENSG00000101222
ENSG00000101331
ENSG00000101443
ENSG00000101986
ENSG00000102022
ENSG00000102032
ENSG00000102057
ENSG00000102119
ENSG00000102225
ENSG00000102575
ENSG00000102879
ENSG00000103034
ENSG00000103056
ENSG00000103184
ENSG00000103502
ENSG00000103528
ENSG00000104055
ENSG00000104147
ENSG00000104419
ENSG00000104783
ENSG00000104859
ENSG00000104870
ENSG00000104879
ENSG00000104888
ENSG00000104899
ENSG00000105066
ENSG00000105173
ENSG00000105287
ENSG00000105289
ENSG00000105370
ENSG00000105383
ENSG00000105401
ENSG00000105404
ENSG00000105409
ENS


>CCCTCA - PAM10
ENSG00000001617
ENSG00000007314
ENSG00000010610
ENSG00000061273
ENSG00000072135
ENSG00000073670
ENSG00000074219
ENSG00000077955
ENSG00000078549
ENSG00000081277
ENSG00000081791
ENSG00000086967
ENSG00000088826
ENSG00000088899
ENSG00000090273
ENSG00000095752
ENSG00000100092
ENSG00000100364
ENSG00000100365
ENSG00000101412
ENSG00000102057
ENSG00000102225
ENSG00000103549
ENSG00000104881
ENSG00000105370
ENSG00000105409
ENSG00000105438
ENSG00000105467
ENSG00000105509
ENSG00000106089
ENSG00000106308
ENSG00000106665
ENSG00000108813
ENSG00000115457
ENSG00000116285
ENSG00000116663
ENSG00000116786
ENSG00000117413
ENSG00000117594
ENSG00000117983
ENSG00000124302
ENSG00000126267
ENSG00000127564
ENSG00000127743
ENSG00000128016
ENSG00000129197
ENSG00000129250
ENSG00000130726
ENSG00000131037
ENSG00000131153
ENSG00000131650
ENSG00000133055
ENSG00000135362
ENSG00000135519
ENSG00000135903
ENSG00000136877
ENSG00000137369
ENSG00000137522
ENSG00000138074
ENSG00000140320
ENSG00000140465
ENSG00000140853
ENSG00000141252
ENSG00000141342
ENSG00000142538
ENSG00000142549
ENSG00000142751
ENSG00000143158
ENSG00000144504
ENSG00000150779
ENSG00000157087
ENSG00000159640
ENSG00000159713
ENSG00000159784
ENSG00000160087
ENSG00000160318
ENSG00000160327
ENSG00000160472
ENSG00000160789
ENSG00000162063
ENSG00000162458
ENSG00000162708
ENSG00000162878
ENSG00000163545
ENSG00000166863
ENSG00000166888
ENSG00000167100
ENSG00000167535
ENSG00000167617
ENSG00000167711
ENSG00000167755
ENSG00000167797
ENSG00000167914
ENSG00000168188
ENSG00000168477
ENSG00000168534
ENSG00000169035
ENSG00000169105
ENSG00000170374
ENSG00000171703
ENSG00000171952
ENSG00000174502
ENSG00000175287
ENSG00000175591
ENSG00000175920
ENSG00000177380
ENSG00000178012
ENSG00000178038
ENSG00000178226
ENSG00000179477
ENSG00000180264
ENSG00000181685
ENSG00000181873
ENSG00000182233
ENSG00000182310
ENSG00000182492
ENSG00000182749
ENSG00000183172
ENSG00000183207
ENSG00000183379
ENSG00000184381
ENSG00000184702
ENSG00000185187
ENSG00000185558


>CCCTCC - PAM10
ENSG00000004469
ENSG00000004660
ENSG00000005102
ENSG00000005884
ENSG00000006118
ENSG00000006283
ENSG00000007080
ENSG00000007314
ENSG00000007565
ENSG00000007866
ENSG00000007968
ENSG00000008323
ENSG00000008364
ENSG00000014216
ENSG00000015413
ENSG00000017483
ENSG00000021300
ENSG00000026559
ENSG00000027644
ENSG00000040487
ENSG00000049283
ENSG00000054116
ENSG00000054148
ENSG00000054179
ENSG00000064300
ENSG00000066336
ENSG00000068323
ENSG00000070087
ENSG00000073196
ENSG00000073761
ENSG00000073861
ENSG00000074181
ENSG00000075891
ENSG00000077238
ENSG00000077454
ENSG00000078380
ENSG00000078549
ENSG00000079462
ENSG00000082014
ENSG00000082175
ENSG00000083838
ENSG00000084636
ENSG00000084754
ENSG00000085117
ENSG00000086967
ENSG00000087077
ENSG00000088002
ENSG00000088340
ENSG00000089847
ENSG00000095303
ENSG00000095752
ENSG00000096141
ENSG00000096384
ENSG00000096996
ENSG00000099849
ENSG00000099866
ENSG00000099910
ENSG00000100060
ENSG00000100147
ENSG00000100167
ENSG00000100297
ENSG00000100345
ENSG00000100381
ENSG00000100664
ENSG00000101331
ENSG00000101474
ENSG00000102032
ENSG00000102401
ENSG00000103034
ENSG00000103152
ENSG00000103184
ENSG00000103528
ENSG00000103653
ENSG00000104783
ENSG00000104859
ENSG00000104888
ENSG00000104899
ENSG00000104953
ENSG00000105066
ENSG00000105088
ENSG00000105173
ENSG00000105287
ENSG00000105289
ENSG00000105370
ENSG00000105388
ENSG00000105401
ENSG00000105404
ENSG00000105409
ENSG00000105426
ENSG00000105438
ENSG00000105472
ENSG00000105509
ENSG00000105550
ENSG00000105649
ENSG00000105696
ENSG00000106125
ENSG00000106211
ENSG00000106308
ENSG00000106327
ENSG00000106538
ENSG00000106633
ENSG00000107317
ENSG00000107341
ENSG00000107817
ENSG00000108294
ENSG00000108515
ENSG00000108557
ENSG00000108602
ENSG00000108821
ENSG00000108840
ENSG00000108846
ENSG00000108963
ENSG00000108974
ENSG00000109047
ENSG00000109101
ENSG00000109501
ENSG00000110046
ENSG00000110245
ENSG00000111057
ENSG00000111077
ENSG00000111252
ENSG00000111262
ENSG00000111319
ENSG00000111679
ENSG00000111716
ENSG00000111729
ENSG00000111973
EN


>CCCTGA - PAM10
ENSG00000019582
ENSG00000023191
ENSG00000063660
ENSG00000069424
ENSG00000070808
ENSG00000070915
ENSG00000075275
ENSG00000075618
ENSG00000075702
ENSG00000078898
ENSG00000081248
ENSG00000084652
ENSG00000084764
ENSG00000096158
ENSG00000100167
ENSG00000100422
ENSG00000100711
ENSG00000101180
ENSG00000102962
ENSG00000102970
ENSG00000105131
ENSG00000105173
ENSG00000105641
ENSG00000106327
ENSG00000107671
ENSG00000108666
ENSG00000108974
ENSG00000114270
ENSG00000114841
ENSG00000116898
ENSG00000117016
ENSG00000121281
ENSG00000121933
ENSG00000122122
ENSG00000122176
ENSG00000125170
ENSG00000125522
ENSG00000125637
ENSG00000126254
ENSG00000127121
ENSG00000127743
ENSG00000128604
ENSG00000128917
ENSG00000130204
ENSG00000130206
ENSG00000130235
ENSG00000130687
ENSG00000130701
ENSG00000130707
ENSG00000131650
ENSG00000131771
ENSG00000133466
ENSG00000133808
ENSG00000136295
ENSG00000136653
ENSG00000137100
ENSG00000137507
ENSG00000138867
ENSG00000140465
ENSG00000140682
ENSG00000141526
ENSG00000142539
ENSG00000142623
ENSG00000142949
ENSG00000143768
ENSG00000143811
ENSG00000144395
ENSG00000144711
ENSG00000145063
ENSG00000146192
ENSG00000148156
ENSG00000148331
ENSG00000148344
ENSG00000149021
ENSG00000149564
ENSG00000151929
ENSG00000153262
ENSG00000154102
ENSG00000156642
ENSG00000157152
ENSG00000159314
ENSG00000159713
ENSG00000160226
ENSG00000161249
ENSG00000162545
ENSG00000163395
ENSG00000163686
ENSG00000163795
ENSG00000163914
ENSG00000163933
ENSG00000164007
ENSG00000165457
ENSG00000166108
ENSG00000167094
ENSG00000167104
ENSG00000167173
ENSG00000167513
ENSG00000167531
ENSG00000167584
ENSG00000167653
ENSG00000167676
ENSG00000167757
ENSG00000168056
ENSG00000168140
ENSG00000168350
ENSG00000168477
ENSG00000169797
ENSG00000170374
ENSG00000171159
ENSG00000171608
ENSG00000173020
ENSG00000174959
ENSG00000174996
ENSG00000175084
ENSG00000175920
ENSG00000176522
ENSG00000176909
ENSG00000177457
ENSG00000177464
ENSG00000179050
ENSG00000179776
ENSG00000180549
ENSG00000183160
ENSG00000184058
ENSG00000184909


>CCCTGC - PAM10
ENSG00000000938
ENSG00000005513
ENSG00000006534
ENSG00000006555
ENSG00000007314
ENSG00000007372
ENSG00000007402
ENSG00000007866
ENSG00000008283
ENSG00000009335
ENSG00000010282
ENSG00000010295
ENSG00000010319
ENSG00000010327
ENSG00000014216
ENSG00000030582
ENSG00000041880
ENSG00000049768
ENSG00000050820
ENSG00000055118
ENSG00000056661
ENSG00000061938
ENSG00000064205
ENSG00000064300
ENSG00000067221
ENSG00000069011
ENSG00000069812
ENSG00000072518
ENSG00000073067
ENSG00000075618
ENSG00000076706
ENSG00000076864
ENSG00000078380
ENSG00000087510
ENSG00000090776
ENSG00000095596
ENSG00000095932
ENSG00000099812
ENSG00000099814
ENSG00000099889
ENSG00000100031
ENSG00000100036
ENSG00000100127
ENSG00000100156
ENSG00000100196
ENSG00000100311
ENSG00000100314
ENSG00000100368
ENSG00000100992
ENSG00000101180
ENSG00000101187
ENSG00000101331
ENSG00000102034
ENSG00000102096
ENSG00000102575
ENSG00000102879
ENSG00000102912
ENSG00000104129
ENSG00000104361
ENSG00000104529
ENSG00000105289
ENSG00000105315
ENSG00000105379
ENSG00000105472
ENSG00000105668
ENSG00000106003
ENSG00000106406
ENSG00000107317
ENSG00000107817
ENSG00000108262
ENSG00000108604
ENSG00000108849
ENSG00000109062
ENSG00000110047
ENSG00000110057
ENSG00000110719
ENSG00000111319
ENSG00000111679
ENSG00000112561
ENSG00000112715
ENSG00000114378
ENSG00000114554
ENSG00000114902
ENSG00000115266
ENSG00000115289
ENSG00000116219
ENSG00000116337
ENSG00000116954
ENSG00000117016
ENSG00000117122
ENSG00000117266
ENSG00000117472
ENSG00000117984
ENSG00000119713
ENSG00000120318
ENSG00000121054
ENSG00000121905
ENSG00000124299
ENSG00000124440
ENSG00000124493
ENSG00000125089
ENSG00000125170
ENSG00000125637
ENSG00000125746
ENSG00000125964
ENSG00000126247
ENSG00000126337
ENSG00000126603
ENSG00000127129
ENSG00000127564
ENSG00000127585
ENSG00000129667
ENSG00000129673
ENSG00000129757
ENSG00000129910
ENSG00000130107
ENSG00000130203
ENSG00000130235
ENSG00000130241
ENSG00000130522
ENSG00000130669
ENSG00000130700
ENSG00000130701
ENSG00000130702
ENSG00000130707
ENSG00000130711
ENSG00000130829
EN


>CCCTGCC - PAM10
ENSG00000000938
ENSG00000006534
ENSG00000007314
ENSG00000007402
ENSG00000007866
ENSG00000008283
ENSG00000008323
ENSG00000010282
ENSG00000014216
ENSG00000023330
ENSG00000030582
ENSG00000034152
ENSG00000041880
ENSG00000049283
ENSG00000050820
ENSG00000056661
ENSG00000063180
ENSG00000064205
ENSG00000069011
ENSG00000073761
ENSG00000076864
ENSG00000078399
ENSG00000078900
ENSG00000082014
ENSG00000087510
ENSG00000095932
ENSG00000099454
ENSG00000099769
ENSG00000100060
ENSG00000100139
ENSG00000100156
ENSG00000100311
ENSG00000100314
ENSG00000101180
ENSG00000101331
ENSG00000102034
ENSG00000102096
ENSG00000102575
ENSG00000102879
ENSG00000102891
ENSG00000103489
ENSG00000104518
ENSG00000104529
ENSG00000104953
ENSG00000105289
ENSG00000105379
ENSG00000105668
ENSG00000106003
ENSG00000106406
ENSG00000106633
ENSG00000107317
ENSG00000107671
ENSG00000108262
ENSG00000108557
ENSG00000108604
ENSG00000109501
ENSG00000110047
ENSG00000110057
ENSG00000110628
ENSG00000110719
ENSG00000111665
ENSG00000111679
ENSG00000112511
ENSG00000112561
ENSG00000112715
ENSG00000113758
ENSG00000114268
ENSG00000115266
ENSG00000115938
ENSG00000117122
ENSG00000117266
ENSG00000118160
ENSG00000120937
ENSG00000121054
ENSG00000124299
ENSG00000124440
ENSG00000124493
ENSG00000124664
ENSG00000124860
ENSG00000125170
ENSG00000125753
ENSG00000125964
ENSG00000126895
ENSG00000127121
ENSG00000127129
ENSG00000127388
ENSG00000127585
ENSG00000128567
ENSG00000129910
ENSG00000130235
ENSG00000130522
ENSG00000130669
ENSG00000130700
ENSG00000130701
ENSG00000130829
ENSG00000131196
ENSG00000131759
ENSG00000132881
ENSG00000133466
ENSG00000134780
ENSG00000136274
ENSG00000136490
ENSG00000137327
ENSG00000139438
ENSG00000140067
ENSG00000140104
ENSG00000140564
ENSG00000141084
ENSG00000141526
ENSG00000142549
ENSG00000142632
ENSG00000143515
ENSG00000143768
ENSG00000143858
ENSG00000144536
ENSG00000146090
ENSG00000148400
ENSG00000149925
ENSG00000153262
ENSG00000155066
ENSG00000159753
ENSG00000160318
ENSG00000160786
ENSG00000160796
ENSG00000161016
ENSG00000161681
ENSG00000162040
E


>CCGAA - PAM1
ENSG00000005882
ENSG00000006283
ENSG00000063244
ENSG00000063660
ENSG00000067191
ENSG00000080824
ENSG00000084774
ENSG00000090520
ENSG00000099860
ENSG00000100227
ENSG00000100567
ENSG00000103275
ENSG00000105647
ENSG00000105696
ENSG00000105699
ENSG00000106591
ENSG00000108511
ENSG00000110046
ENSG00000110711
ENSG00000111321
ENSG00000112038
ENSG00000112984
ENSG00000113758
ENSG00000119042
ENSG00000125505
ENSG00000130429
ENSG00000130725
ENSG00000132026
ENSG00000134243
ENSG00000136457
ENSG00000136522
ENSG00000136986
ENSG00000138041
ENSG00000138674
ENSG00000141582
ENSG00000143919
ENSG00000144224
ENSG00000144895
ENSG00000146122
ENSG00000148303
ENSG00000149311
ENSG00000149532
ENSG00000151514
ENSG00000155784
ENSG00000156853
ENSG00000158066
ENSG00000158290
ENSG00000158445
ENSG00000160570
ENSG00000162493
ENSG00000164012
ENSG00000164332
ENSG00000165688
ENSG00000165689
ENSG00000167985
ENSG00000167986
ENSG00000168066
ENSG00000168283
ENSG00000168351
ENSG00000168438
ENSG00000169236
ENSG00000170892
ENSG00000171159
ENSG00000172315
ENSG00000173554
ENSG00000176261
ENSG00000177042
ENSG00000179506
ENSG00000181885
ENSG00000182791
ENSG00000183654
ENSG00000185567
ENSG00000185624


>CCGAAA - PAM10
ENSG00000000003
ENSG00000010219
ENSG00000025708
ENSG00000039560
ENSG00000043355
ENSG00000065135
ENSG00000068001
ENSG00000071655
ENSG00000089225
ENSG00000092199
ENSG00000100023
ENSG00000100983
ENSG00000103241
ENSG00000105696
ENSG00000107223
ENSG00000111880
ENSG00000115353
ENSG00000118454
ENSG00000121068
ENSG00000131944
ENSG00000138041
ENSG00000138407
ENSG00000139540
ENSG00000140948
ENSG00000142751
ENSG00000143398
ENSG00000146802
ENSG00000148297
ENSG00000148303
ENSG00000151514
ENSG00000155784
ENSG00000156709
ENSG00000161921
ENSG00000162623
ENSG00000162767
ENSG00000163285
ENSG00000164069
ENSG00000164329
ENSG00000165113
ENSG00000165219
ENSG00000166812
ENSG00000167258
ENSG00000170892
ENSG00000175827
ENSG00000176884
ENSG00000178718
ENSG00000179846
ENSG00000179902
ENSG00000181649
ENSG00000182217
ENSG00000182783
ENSG00000183941
ENSG00000184009
ENSG00000184391
ENSG00000184613
ENSG00000185170
ENSG00000185745


>CCGAC - PAM1
ENSG00000005513
ENSG00000007255
ENSG00000014919
ENSG00000032444
ENSG00000060339
ENSG00000063176
ENSG00000068903
ENSG00000070087
ENSG00000071539
ENSG00000072571
ENSG00000079805
ENSG00000082258
ENSG00000084092
ENSG00000090520
ENSG00000096238
ENSG00000096678
ENSG00000100124
ENSG00000100654
ENSG00000100865
ENSG00000100982
ENSG00000100991
ENSG00000101413
ENSG00000101624
ENSG00000102109
ENSG00000103067
ENSG00000103264
ENSG00000104825
ENSG00000104976
ENSG00000105696
ENSG00000106615
ENSG00000107262
ENSG00000107443
ENSG00000108953
ENSG00000113649
ENSG00000114646
ENSG00000114742
ENSG00000115194
ENSG00000119042
ENSG00000119421
ENSG00000119777
ENSG00000124370
ENSG00000124659
ENSG00000126953
ENSG00000127022
ENSG00000127150
ENSG00000128965
ENSG00000129472
ENSG00000130241
ENSG00000130711
ENSG00000131626
ENSG00000132341
ENSG00000137193
ENSG00000137273
ENSG00000137285
ENSG00000138083
ENSG00000138668
ENSG00000140632
ENSG00000141570
ENSG00000142185
ENSG00000145022
ENSG00000147274
ENSG00000149100
ENSG00000149782
ENSG00000152518
ENSG00000152611
ENSG00000152749
ENSG00000153982
ENSG00000155760
ENSG00000159166
ENSG00000159459
ENSG00000159753
ENSG00000163376
ENSG00000163794
ENSG00000164012
ENSG00000164087
ENSG00000165066
ENSG00000165119
ENSG00000165312
ENSG00000165527
ENSG00000165689
ENSG00000166145
ENSG00000166181
ENSG00000168092
ENSG00000168397
ENSG00000168448
ENSG00000169045
ENSG00000170145
ENSG00000170727
ENSG00000171126
ENSG00000172009
ENSG00000172985
ENSG00000174721
ENSG00000174996
ENSG00000176148
ENSG00000176182
ENSG00000179526
ENSG00000181781
ENSG00000182224
ENSG00000183488
ENSG00000184203
ENSG00000184261
ENSG00000185038
ENSG00000185347
ENSG00000185567
ENSG00000185608
ENSG00000185681


>CCGAG - PAM1
ENSG00000007372
ENSG00000008177
ENSG00000008405
ENSG00000023909
ENSG00000026559
ENSG00000033050
ENSG00000034510
ENSG00000035862
ENSG00000048152
ENSG00000048462
ENSG00000054148
ENSG00000056687
ENSG00000065970
ENSG00000070495
ENSG00000071127
ENSG00000071246
ENSG00000081059
ENSG00000085741
ENSG00000088543
ENSG00000089558
ENSG00000090539
ENSG00000090621
ENSG00000092201
ENSG00000099364
ENSG00000099942
ENSG00000100106
ENSG00000100146
ENSG00000101161
ENSG00000101342
ENSG00000101868
ENSG00000102678
ENSG00000102996
ENSG00000103034
ENSG00000103495
ENSG00000104341
ENSG00000104879
ENSG00000104907
ENSG00000105245
ENSG00000105270
ENSG00000105647
ENSG00000105649
ENSG00000105669
ENSG00000106308
ENSG00000107816
ENSG00000108312
ENSG00000108392
ENSG00000108518
ENSG00000109101
ENSG00000110367
ENSG00000110697
ENSG00000110711
ENSG00000111328
ENSG00000111707
ENSG00000111728
ENSG00000112472
ENSG00000115211
ENSG00000116133
ENSG00000116586
ENSG00000116670
ENSG00000117139
ENSG00000119318
ENSG00000120065
ENSG00000120742
ENSG00000121039
ENSG00000121068
ENSG00000125434
ENSG00000125484
ENSG00000125651
ENSG00000126581
ENSG00000126790
ENSG00000127774
ENSG00000129071
ENSG00000130347
ENSG00000130725
ENSG00000130751
ENSG00000130829
ENSG00000131467
ENSG00000133101
ENSG00000133884
ENSG00000134470
ENSG00000135119
ENSG00000135502
ENSG00000135903
ENSG00000135956
ENSG00000136485
ENSG00000137055
ENSG00000137177
ENSG00000137312
ENSG00000137376
ENSG00000137818
ENSG00000137822
ENSG00000139515
ENSG00000141570
ENSG00000141582
ENSG00000141642
ENSG00000141698
ENSG00000141837
ENSG00000142173
ENSG00000142192
ENSG00000142864
ENSG00000143816
ENSG00000144840
ENSG00000144895
ENSG00000146233
ENSG00000146826
ENSG00000150593
ENSG00000150630
ENSG00000151348
ENSG00000151892
ENSG00000153107
ENSG00000155755
ENSG00000156977
ENSG00000158615
ENSG00000158856
ENSG00000160972
ENSG00000162784
ENSG00000162851
ENSG00000162972
ENSG00000163083
ENSG00000163882
ENSG00000164070
ENSG00000164778
ENSG00000166266
ENSG00000166333
ENSG00000166478
ENSG00000166925
ENSG00000167470
ENSG


>CCGAG - PAM10
ENSG00000002330
ENSG00000003509
ENSG00000004660
ENSG00000005448
ENSG00000005513
ENSG00000007255
ENSG00000007541
ENSG00000028310
ENSG00000034510
ENSG00000037280
ENSG00000047230
ENSG00000048140
ENSG00000048462
ENSG00000049246
ENSG00000054148
ENSG00000056687
ENSG00000063244
ENSG00000064218
ENSG00000064607
ENSG00000065609
ENSG00000070495
ENSG00000071127
ENSG00000071553
ENSG00000071626
ENSG00000072310
ENSG00000072736
ENSG00000073792
ENSG00000074071
ENSG00000081791
ENSG00000081853
ENSG00000082781
ENSG00000084093
ENSG00000085741
ENSG00000087085
ENSG00000087087
ENSG00000087460
ENSG00000088168
ENSG00000088543
ENSG00000089131
ENSG00000089225
ENSG00000089248
ENSG00000090621
ENSG00000091527
ENSG00000092201
ENSG00000092984
ENSG00000095321
ENSG00000095932
ENSG00000099250
ENSG00000099617
ENSG00000099814
ENSG00000099822
ENSG00000099917
ENSG00000100034
ENSG00000100075
ENSG00000100106
ENSG00000100129
ENSG00000100141
ENSG00000100380
ENSG00000100554
ENSG00000100911
ENSG00000101144
ENSG00000101161
ENSG00000101210
ENSG00000101342
ENSG00000102100
ENSG00000102129
ENSG00000102878
ENSG00000103769
ENSG00000104341
ENSG00000104643
ENSG00000104870
ENSG00000104879
ENSG00000104907
ENSG00000105090
ENSG00000105270
ENSG00000105647
ENSG00000105711
ENSG00000106038
ENSG00000106178
ENSG00000106308
ENSG00000106524
ENSG00000107187
ENSG00000107485
ENSG00000107623
ENSG00000107816
ENSG00000108823
ENSG00000110711
ENSG00000111328
ENSG00000111707
ENSG00000111731
ENSG00000112041
ENSG00000112112
ENSG00000112367
ENSG00000112478
ENSG00000112983
ENSG00000113194
ENSG00000113810
ENSG00000114738
ENSG00000116288
ENSG00000116670
ENSG00000116984
ENSG00000117505
ENSG00000118689
ENSG00000119042
ENSG00000119703
ENSG00000120742
ENSG00000121022
ENSG00000121039
ENSG00000121350
ENSG00000122203
ENSG00000122547
ENSG00000122592
ENSG00000123395
ENSG00000124074
ENSG00000124455
ENSG00000124535
ENSG00000124593
ENSG00000125266
ENSG00000125485
ENSG00000125505
ENSG00000125651
ENSG00000126787
ENSG00000126790
ENSG00000126822
ENSG00000127220
ENSG00000127388
ENSG00000127774
ENS


>CCGCA - PAM10
ENSG00000003249
ENSG00000004469
ENSG00000013375
ENSG00000013392
ENSG00000034152
ENSG00000038358
ENSG00000043591
ENSG00000058404
ENSG00000064218
ENSG00000064687
ENSG00000065609
ENSG00000068831
ENSG00000070087
ENSG00000071127
ENSG00000072609
ENSG00000073150
ENSG00000073252
ENSG00000074071
ENSG00000074211
ENSG00000075043
ENSG00000078549
ENSG00000082014
ENSG00000083290
ENSG00000083842
ENSG00000085741
ENSG00000086598
ENSG00000087299
ENSG00000088812
ENSG00000090238
ENSG00000090581
ENSG00000090920
ENSG00000091536
ENSG00000095066
ENSG00000095319
ENSG00000099365
ENSG00000099625
ENSG00000099949
ENSG00000099957
ENSG00000100029
ENSG00000100065
ENSG00000100150
ENSG00000100196
ENSG00000100221
ENSG00000100311
ENSG00000100490
ENSG00000100650
ENSG00000101193
ENSG00000101624
ENSG00000102119
ENSG00000102383
ENSG00000102890
ENSG00000103067
ENSG00000103264
ENSG00000104888
ENSG00000105085
ENSG00000105327
ENSG00000105520
ENSG00000105607
ENSG00000105640
ENSG00000105649
ENSG00000105696
ENSG00000105737
ENSG00000106308
ENSG00000106524
ENSG00000106588
ENSG00000106591
ENSG00000107816
ENSG00000108298
ENSG00000108518
ENSG00000108654
ENSG00000108773
ENSG00000110148
ENSG00000110619
ENSG00000110906
ENSG00000111261
ENSG00000111775
ENSG00000112489
ENSG00000112664
ENSG00000112759
ENSG00000113108
ENSG00000113430
ENSG00000114383
ENSG00000114554
ENSG00000114779
ENSG00000114904
ENSG00000115266
ENSG00000115446
ENSG00000115541
ENSG00000116396
ENSG00000116521
ENSG00000116649
ENSG00000116750
ENSG00000117122
ENSG00000117245
ENSG00000117410
ENSG00000117748
ENSG00000117983
ENSG00000119328
ENSG00000119630
ENSG00000119713
ENSG00000119782
ENSG00000120805
ENSG00000120913
ENSG00000121068
ENSG00000121722
ENSG00000122861
ENSG00000123407
ENSG00000123975
ENSG00000124006
ENSG00000124172
ENSG00000124313
ENSG00000124713
ENSG00000125648
ENSG00000127903
ENSG00000128191
ENSG00000128272
ENSG00000128340
ENSG00000129654
ENSG00000130171
ENSG00000130207
ENSG00000130382
ENSG00000130479
ENSG00000130545
ENSG00000130643
ENSG00000130725
ENSG00000130829
ENSG00000132840
ENS


>CCGCCC - PAM1
ENSG00000002834
ENSG00000004142
ENSG00000004975
ENSG00000005469
ENSG00000006327
ENSG00000010310
ENSG00000012171
ENSG00000025772
ENSG00000034152
ENSG00000039523
ENSG00000046877
ENSG00000048140
ENSG00000063587
ENSG00000063601
ENSG00000068831
ENSG00000070087
ENSG00000072062
ENSG00000072736
ENSG00000076604
ENSG00000077713
ENSG00000079337
ENSG00000079432
ENSG00000086061
ENSG00000089195
ENSG00000089693
ENSG00000090006
ENSG00000090621
ENSG00000091651
ENSG00000092203
ENSG00000095066
ENSG00000096717
ENSG00000099624
ENSG00000099625
ENSG00000099956
ENSG00000100060
ENSG00000100075
ENSG00000100124
ENSG00000100242
ENSG00000100288
ENSG00000100418
ENSG00000101084
ENSG00000101150
ENSG00000101224
ENSG00000102302
ENSG00000102554
ENSG00000102878
ENSG00000103005
ENSG00000103067
ENSG00000103495
ENSG00000104805
ENSG00000104824
ENSG00000104825
ENSG00000104888
ENSG00000104903
ENSG00000105245
ENSG00000105290
ENSG00000105321
ENSG00000105329
ENSG00000105372
ENSG00000105401
ENSG00000105520
ENSG00000105696
ENSG00000105939
ENSG00000106308
ENSG00000106638
ENSG00000106852
ENSG00000108392
ENSG00000108839
ENSG00000109062
ENSG00000109065
ENSG00000109113
ENSG00000111321
ENSG00000111644
ENSG00000111653
ENSG00000111679
ENSG00000112308
ENSG00000112651
ENSG00000113580
ENSG00000113722
ENSG00000114268
ENSG00000114646
ENSG00000114786
ENSG00000114812
ENSG00000115109
ENSG00000115211
ENSG00000115468
ENSG00000115649
ENSG00000115657
ENSG00000116906
ENSG00000117063
ENSG00000117360
ENSG00000117410
ENSG00000117877
ENSG00000119655
ENSG00000119689
ENSG00000120942
ENSG00000121671
ENSG00000121722
ENSG00000124201
ENSG00000124209
ENSG00000124596
ENSG00000124659
ENSG00000124702
ENSG00000124796
ENSG00000125122
ENSG00000125351
ENSG00000125445
ENSG00000125447
ENSG00000125505
ENSG00000125744
ENSG00000126767
ENSG00000127585
ENSG00000127946
ENSG00000128567
ENSG00000128965
ENSG00000129250
ENSG00000129911
ENSG00000130171
ENSG00000130299
ENSG00000130529
ENSG00000130545
ENSG00000130558
ENSG00000131067
ENSG00000131069
ENSG00000131398
ENSG00000131437
ENSG00000131650
ENS


>CCGCTC - PAM10
ENSG00000002330
ENSG00000002822
ENSG00000004478
ENSG00000005513
ENSG00000010244
ENSG00000033100
ENSG00000059915
ENSG00000060339
ENSG00000072682
ENSG00000076706
ENSG00000077454
ENSG00000088168
ENSG00000088448
ENSG00000089131
ENSG00000092108
ENSG00000092201
ENSG00000099381
ENSG00000099385
ENSG00000100124
ENSG00000100129
ENSG00000100926
ENSG00000101310
ENSG00000102879
ENSG00000103114
ENSG00000103241
ENSG00000104833
ENSG00000104976
ENSG00000105220
ENSG00000105321
ENSG00000105438
ENSG00000105647
ENSG00000106308
ENSG00000106348
ENSG00000106538
ENSG00000108588
ENSG00000108666
ENSG00000108829
ENSG00000109814
ENSG00000110011
ENSG00000116036
ENSG00000116649
ENSG00000118046
ENSG00000118197
ENSG00000118804
ENSG00000118816
ENSG00000119929
ENSG00000120963
ENSG00000122547
ENSG00000124157
ENSG00000124440
ENSG00000125387
ENSG00000125450
ENSG00000126003
ENSG00000127483
ENSG00000127585
ENSG00000128645
ENSG00000130720
ENSG00000131398
ENSG00000132612
ENSG00000132967
ENSG00000133101
ENSG00000133112
ENSG00000133200
ENSG00000134108
ENSG00000137216
ENSG00000137218
ENSG00000137404
ENSG00000140495
ENSG00000141570
ENSG00000141999
ENSG00000142192
ENSG00000142208
ENSG00000142552
ENSG00000143630
ENSG00000143801
ENSG00000144655
ENSG00000148680
ENSG00000151135
ENSG00000151514
ENSG00000151544
ENSG00000156508
ENSG00000158301
ENSG00000159131
ENSG00000161996
ENSG00000162174
ENSG00000162981
ENSG00000163184
ENSG00000164105
ENSG00000164778
ENSG00000164917
ENSG00000164933
ENSG00000165724
ENSG00000165905
ENSG00000166737
ENSG00000166923
ENSG00000166925
ENSG00000167470
ENSG00000167619
ENSG00000167861
ENSG00000167962
ENSG00000167981
ENSG00000168488
ENSG00000168936
ENSG00000169194
ENSG00000169236
ENSG00000169427
ENSG00000169696
ENSG00000170619
ENSG00000171302
ENSG00000171314
ENSG00000171443
ENSG00000171570
ENSG00000171603
ENSG00000172062
ENSG00000172175
ENSG00000172531
ENSG00000175166
ENSG00000177001
ENSG00000177380
ENSG00000178209
ENSG00000178531
ENSG00000178741
ENSG00000178958
ENSG00000179029
ENSG00000179222
ENSG00000179348
ENSG00000179627
EN


>CCGCTTCC - PAM1
ENSG00000000419
ENSG00000013275
ENSG00000056050
ENSG00000058272
ENSG00000076944
ENSG00000077463
ENSG00000077984
ENSG00000080608
ENSG00000087053
ENSG00000087087
ENSG00000089195
ENSG00000090889
ENSG00000094661
ENSG00000095139
ENSG00000097021
ENSG00000100583
ENSG00000102189
ENSG00000102887
ENSG00000104859
ENSG00000105401
ENSG00000108107
ENSG00000111725
ENSG00000111775
ENSG00000113643
ENSG00000114383
ENSG00000114902
ENSG00000119878
ENSG00000120705
ENSG00000124217
ENSG00000125912
ENSG00000126267
ENSG00000130724
ENSG00000134419
ENSG00000134900
ENSG00000136112
ENSG00000136240
ENSG00000137414
ENSG00000140406
ENSG00000140931
ENSG00000143590
ENSG00000146826
ENSG00000147403
ENSG00000148606
ENSG00000151532
ENSG00000156482
ENSG00000157349
ENSG00000159377
ENSG00000162191
ENSG00000165282
ENSG00000165688
ENSG00000166337
ENSG00000166889
ENSG00000166908
ENSG00000167005
ENSG00000167770
ENSG00000167785
ENSG00000169612
ENSG00000169976
ENSG00000170727
ENSG00000171861
ENSG00000172534
ENSG00000173153
ENSG00000174628
ENSG00000174917
ENSG00000175334
ENSG00000176773
ENSG00000180425
ENSG00000182774
ENSG00000183946
ENSG00000184100
ENSG00000184703
ENSG00000184779
ENSG00000185298
ENSG00000185359


>CCGTC - PAM10
ENSG00000010244
ENSG00000014919
ENSG00000020633
ENSG00000041357
ENSG00000047315
ENSG00000053372
ENSG00000056661
ENSG00000063244
ENSG00000064547
ENSG00000064687
ENSG00000070495
ENSG00000073146
ENSG00000074370
ENSG00000075275
ENSG00000075399
ENSG00000076984
ENSG00000077312
ENSG00000077454
ENSG00000078399
ENSG00000085741
ENSG00000086827
ENSG00000087085
ENSG00000087087
ENSG00000088256
ENSG00000089131
ENSG00000089820
ENSG00000090621
ENSG00000090889
ENSG00000092203
ENSG00000099385
ENSG00000099624
ENSG00000099814
ENSG00000099864
ENSG00000099882
ENSG00000099899
ENSG00000099901
ENSG00000100410
ENSG00000100593
ENSG00000101194
ENSG00000101412
ENSG00000102317
ENSG00000103145
ENSG00000104848
ENSG00000105186
ENSG00000105216
ENSG00000105327
ENSG00000105383
ENSG00000106305
ENSG00000107175
ENSG00000107317
ENSG00000108107
ENSG00000108405
ENSG00000108474
ENSG00000108963
ENSG00000110011
ENSG00000111142
ENSG00000111328
ENSG00000111960
ENSG00000112357
ENSG00000112664
ENSG00000114251
ENSG00000114786
ENSG00000115524
ENSG00000115718
ENSG00000116148
ENSG00000116649
ENSG00000116906
ENSG00000117308
ENSG00000117410
ENSG00000117983
ENSG00000118004
ENSG00000118181
ENSG00000119333
ENSG00000119421
ENSG00000119705
ENSG00000120253
ENSG00000121068
ENSG00000122038
ENSG00000124624
ENSG00000125266
ENSG00000125356
ENSG00000125387
ENSG00000125447
ENSG00000130054
ENSG00000130150
ENSG00000130235
ENSG00000130270
ENSG00000130545
ENSG00000130714
ENSG00000131398
ENSG00000131470
ENSG00000132024
ENSG00000132026
ENSG00000132835
ENSG00000133641
ENSG00000134108
ENSG00000134419
ENSG00000136381
ENSG00000137207
ENSG00000137330
ENSG00000139438
ENSG00000140564
ENSG00000141294
ENSG00000141858
ENSG00000142675
ENSG00000143222
ENSG00000143224
ENSG00000145050
ENSG00000145949
ENSG00000146094
ENSG00000146574
ENSG00000147571
ENSG00000149922
ENSG00000149929
ENSG00000150907
ENSG00000150967
ENSG00000154764
ENSG00000156471
ENSG00000157948
ENSG00000158156
ENSG00000158435
ENSG00000159335
ENSG00000160404
ENSG00000160606
ENSG00000160785
ENSG00000160888
ENSG00000161547
ENS


>CCGTCCC - PAM1
ENSG00000003137
ENSG00000021300
ENSG00000035664
ENSG00000063244
ENSG00000075399
ENSG00000077454
ENSG00000077585
ENSG00000086827
ENSG00000091651
ENSG00000100654
ENSG00000102100
ENSG00000105641
ENSG00000106336
ENSG00000110958
ENSG00000114859
ENSG00000117410
ENSG00000125387
ENSG00000130206
ENSG00000131196
ENSG00000131473
ENSG00000132840
ENSG00000136152
ENSG00000140093
ENSG00000141425
ENSG00000141720
ENSG00000144567
ENSG00000149357
ENSG00000152894
ENSG00000153558
ENSG00000158156
ENSG00000165943
ENSG00000167283
ENSG00000167615
ENSG00000168140
ENSG00000168477
ENSG00000171462
ENSG00000174939
ENSG00000182173
ENSG00000182473
ENSG00000183813
ENSG00000184056
ENSG00000184168
ENSG00000185507


>CCTCA - PAM10
ENSG00000001617
ENSG00000004399
ENSG00000004660
ENSG00000007312
ENSG00000007402
ENSG00000009950
ENSG00000010610
ENSG00000011105
ENSG00000011304
ENSG00000047617
ENSG00000048544
ENSG00000054967
ENSG00000058056
ENSG00000058404
ENSG00000065717
ENSG00000069011
ENSG00000070915
ENSG00000072682
ENSG00000072736
ENSG00000074219
ENSG00000075043
ENSG00000076984
ENSG00000077312
ENSG00000078380
ENSG00000078549
ENSG00000086967
ENSG00000088826
ENSG00000088899
ENSG00000095464
ENSG00000095752
ENSG00000096158
ENSG00000099812
ENSG00000099821
ENSG00000099866
ENSG00000100053
ENSG00000100156
ENSG00000100243
ENSG00000100314
ENSG00000100335
ENSG00000100419
ENSG00000100422
ENSG00000101187
ENSG00000101282
ENSG00000101412
ENSG00000102898
ENSG00000104859
ENSG00000105088
ENSG00000105289
ENSG00000105370
ENSG00000105409
ENSG00000105438
ENSG00000105509
ENSG00000106308
ENSG00000106631
ENSG00000108557
ENSG00000108821
ENSG00000110244
ENSG00000111271
ENSG00000111783
ENSG00000112561
ENSG00000112902
ENSG00000113520
ENSG00000113721
ENSG00000113722
ENSG00000114841
ENSG00000115457
ENSG00000116285
ENSG00000116604
ENSG00000116786
ENSG00000117308
ENSG00000117413
ENSG00000117834
ENSG00000117983
ENSG00000119714
ENSG00000121900
ENSG00000122378
ENSG00000123405
ENSG00000123810
ENSG00000124302
ENSG00000124496
ENSG00000124772
ENSG00000125170
ENSG00000125449
ENSG00000125637
ENSG00000125819
ENSG00000125902
ENSG00000125945
ENSG00000126266
ENSG00000127585
ENSG00000127743
ENSG00000128016
ENSG00000128283
ENSG00000129071
ENSG00000129152
ENSG00000129197
ENSG00000129219
ENSG00000129250
ENSG00000129465
ENSG00000129965
ENSG00000130147
ENSG00000130595
ENSG00000130714
ENSG00000130726
ENSG00000130755
ENSG00000130775
ENSG00000131037
ENSG00000131094
ENSG00000131650
ENSG00000131831
ENSG00000132746
ENSG00000133027
ENSG00000133055
ENSG00000134440
ENSG00000135472
ENSG00000136877
ENSG00000136931
ENSG00000137161
ENSG00000137225
ENSG00000137265
ENSG00000137369
ENSG00000137818
ENSG00000138074
ENSG00000139351
ENSG00000139629
ENSG00000140853
ENSG00000142444
ENSG00000142538
ENS


>CCTCAG - PAM10
ENSG00000005379
ENSG00000011304
ENSG00000018625
ENSG00000020633
ENSG00000053918
ENSG00000054967
ENSG00000058404
ENSG00000060140
ENSG00000065717
ENSG00000066336
ENSG00000069011
ENSG00000070915
ENSG00000072682
ENSG00000073050
ENSG00000074219
ENSG00000076984
ENSG00000077312
ENSG00000078380
ENSG00000078549
ENSG00000086967
ENSG00000088826
ENSG00000088899
ENSG00000090030
ENSG00000090339
ENSG00000095752
ENSG00000099812
ENSG00000099866
ENSG00000100031
ENSG00000100053
ENSG00000100097
ENSG00000100196
ENSG00000100243
ENSG00000101187
ENSG00000102898
ENSG00000102996
ENSG00000104859
ENSG00000105171
ENSG00000105289
ENSG00000105370
ENSG00000105409
ENSG00000105438
ENSG00000105509
ENSG00000105732
ENSG00000106436
ENSG00000106633
ENSG00000107020
ENSG00000107618
ENSG00000107831
ENSG00000108175
ENSG00000108576
ENSG00000110244
ENSG00000112561
ENSG00000113070
ENSG00000113520
ENSG00000113721
ENSG00000113905
ENSG00000115128
ENSG00000115266
ENSG00000116604
ENSG00000116786
ENSG00000117308
ENSG00000117413
ENSG00000117983
ENSG00000122375
ENSG00000124302
ENSG00000125449
ENSG00000125902
ENSG00000126247
ENSG00000126266
ENSG00000127585
ENSG00000127743
ENSG00000128016
ENSG00000129465
ENSG00000129965
ENSG00000129988
ENSG00000130595
ENSG00000130711
ENSG00000130726
ENSG00000130755
ENSG00000131650
ENSG00000131669
ENSG00000133055
ENSG00000133256
ENSG00000133466
ENSG00000135930
ENSG00000136840
ENSG00000136931
ENSG00000137078
ENSG00000138621
ENSG00000138623
ENSG00000139835
ENSG00000139890
ENSG00000140682
ENSG00000140848
ENSG00000140853
ENSG00000141342
ENSG00000141622
ENSG00000142538
ENSG00000142549
ENSG00000143375
ENSG00000144504
ENSG00000144596
ENSG00000145063
ENSG00000145088
ENSG00000145217
ENSG00000146205
ENSG00000146743
ENSG00000146834
ENSG00000148411
ENSG00000149636
ENSG00000151532
ENSG00000154102
ENSG00000157087
ENSG00000157350
ENSG00000157637
ENSG00000158533
ENSG00000159713
ENSG00000160013
ENSG00000160327
ENSG00000160472
ENSG00000160808
ENSG00000161328
ENSG00000161544
ENSG00000161911
ENSG00000162076
ENSG00000163517
ENSG00000163914
EN


>CCTCCC - PAM10
ENSG00000001617
ENSG00000002330
ENSG00000004660
ENSG00000005102
ENSG00000005884
ENSG00000006283
ENSG00000006534
ENSG00000007314
ENSG00000007565
ENSG00000007866
ENSG00000007923
ENSG00000008323
ENSG00000010319
ENSG00000011590
ENSG00000014216
ENSG00000014641
ENSG00000017483
ENSG00000018280
ENSG00000026559
ENSG00000027644
ENSG00000035862
ENSG00000039523
ENSG00000040487
ENSG00000040608
ENSG00000049283
ENSG00000054148
ENSG00000056345
ENSG00000061273
ENSG00000061656
ENSG00000064300
ENSG00000064932
ENSG00000065054
ENSG00000066336
ENSG00000067191
ENSG00000073761
ENSG00000073861
ENSG00000074181
ENSG00000074964
ENSG00000075043
ENSG00000075275
ENSG00000075891
ENSG00000076928
ENSG00000077238
ENSG00000077800
ENSG00000078380
ENSG00000079432
ENSG00000082175
ENSG00000083838
ENSG00000086475
ENSG00000086967
ENSG00000087077
ENSG00000089693
ENSG00000089820
ENSG00000095752
ENSG00000096088
ENSG00000096141
ENSG00000099812
ENSG00000099860
ENSG00000099910
ENSG00000100092
ENSG00000100246
ENSG00000100311
ENSG00000100345
ENSG00000100365
ENSG00000100422
ENSG00000100503
ENSG00000100767
ENSG00000101144
ENSG00000101188
ENSG00000101276
ENSG00000101412
ENSG00000102022
ENSG00000102401
ENSG00000102575
ENSG00000103034
ENSG00000104529
ENSG00000104833
ENSG00000104859
ENSG00000104870
ENSG00000104888
ENSG00000104899
ENSG00000104936
ENSG00000105066
ENSG00000105090
ENSG00000105173
ENSG00000105251
ENSG00000105289
ENSG00000105370
ENSG00000105373
ENSG00000105374
ENSG00000105409
ENSG00000105438
ENSG00000105464
ENSG00000105509
ENSG00000105550
ENSG00000105668
ENSG00000105696
ENSG00000106125
ENSG00000106211
ENSG00000106308
ENSG00000106404
ENSG00000106992
ENSG00000107485
ENSG00000107738
ENSG00000107831
ENSG00000108294
ENSG00000108515
ENSG00000108823
ENSG00000108840
ENSG00000108963
ENSG00000109501
ENSG00000110057
ENSG00000110245
ENSG00000110721
ENSG00000111057
ENSG00000111077
ENSG00000111181
ENSG00000111252
ENSG00000111642
ENSG00000111676
ENSG00000111968
ENSG00000112000
ENSG00000112164
ENSG00000112561
ENSG00000112658
ENSG00000113721
ENSG00000113758
EN


>CCTCGC - PAM10
ENSG00000004660
ENSG00000006114
ENSG00000035687
ENSG00000047230
ENSG00000049319
ENSG00000056661
ENSG00000058404
ENSG00000064687
ENSG00000067992
ENSG00000068137
ENSG00000073050
ENSG00000073584
ENSG00000075426
ENSG00000084093
ENSG00000084652
ENSG00000084754
ENSG00000086827
ENSG00000089280
ENSG00000090339
ENSG00000090924
ENSG00000095261
ENSG00000099385
ENSG00000101342
ENSG00000101986
ENSG00000102119
ENSG00000102858
ENSG00000102879
ENSG00000104643
ENSG00000104812
ENSG00000105370
ENSG00000107821
ENSG00000107882
ENSG00000108107
ENSG00000108384
ENSG00000110092
ENSG00000110721
ENSG00000112658
ENSG00000114779
ENSG00000114812
ENSG00000115317
ENSG00000116586
ENSG00000118046
ENSG00000118689
ENSG00000119283
ENSG00000119699
ENSG00000120659
ENSG00000122779
ENSG00000124194
ENSG00000124535
ENSG00000125386
ENSG00000125388
ENSG00000125533
ENSG00000127150
ENSG00000127412
ENSG00000128245
ENSG00000129514
ENSG00000130876
ENSG00000131375
ENSG00000131477
ENSG00000131779
ENSG00000133606
ENSG00000136826
ENSG00000136875
ENSG00000137709
ENSG00000139725
ENSG00000141582
ENSG00000142082
ENSG00000142168
ENSG00000143224
ENSG00000143632
ENSG00000143862
ENSG00000144369
ENSG00000148308
ENSG00000149499
ENSG00000149929
ENSG00000151092
ENSG00000152457
ENSG00000154473
ENSG00000155506
ENSG00000155755
ENSG00000157110
ENSG00000157353
ENSG00000157593
ENSG00000159128
ENSG00000160049
ENSG00000160202
ENSG00000160606
ENSG00000160633
ENSG00000162433
ENSG00000162729
ENSG00000163083
ENSG00000163701
ENSG00000165281
ENSG00000165915
ENSG00000166291
ENSG00000166925
ENSG00000167642
ENSG00000168129
ENSG00000168488
ENSG00000168564
ENSG00000168760
ENSG00000169162
ENSG00000169627
ENSG00000170632
ENSG00000170892
ENSG00000171533
ENSG00000172336
ENSG00000172732
ENSG00000174871
ENSG00000175104
ENSG00000176692
ENSG00000176903
ENSG00000177250
ENSG00000177548
ENSG00000177733
ENSG00000178184
ENSG00000178773
ENSG00000178919
ENSG00000180185
ENSG00000182804
ENSG00000182908
ENSG00000183110
ENSG00000183336
ENSG00000183755
ENSG00000184307
ENSG00000184967
ENSG00000185274


>CCTGA - PAM10
ENSG00000006555
ENSG00000023191
ENSG00000028310
ENSG00000035664
ENSG00000042286
ENSG00000051128
ENSG00000054967
ENSG00000069011
ENSG00000070808
ENSG00000075275
ENSG00000078380
ENSG00000078898
ENSG00000081059
ENSG00000082512
ENSG00000084764
ENSG00000085063
ENSG00000088827
ENSG00000090097
ENSG00000091622
ENSG00000100167
ENSG00000100302
ENSG00000100312
ENSG00000100319
ENSG00000100422
ENSG00000101306
ENSG00000102970
ENSG00000103056
ENSG00000103733
ENSG00000105550
ENSG00000105659
ENSG00000105866
ENSG00000106100
ENSG00000106327
ENSG00000109083
ENSG00000110195
ENSG00000110427
ENSG00000110651
ENSG00000111679
ENSG00000116604
ENSG00000119457
ENSG00000120913
ENSG00000121933
ENSG00000122359
ENSG00000123395
ENSG00000123407
ENSG00000124440
ENSG00000124593
ENSG00000124767
ENSG00000125170
ENSG00000125637
ENSG00000125968
ENSG00000126233
ENSG00000126656
ENSG00000127124
ENSG00000127743
ENSG00000128602
ENSG00000128604
ENSG00000128917
ENSG00000129535
ENSG00000129749
ENSG00000130107
ENSG00000130487
ENSG00000131650
ENSG00000131771
ENSG00000134780
ENSG00000135924
ENSG00000137392
ENSG00000139629
ENSG00000140104
ENSG00000140395
ENSG00000141505
ENSG00000141526
ENSG00000142534
ENSG00000142538
ENSG00000142623
ENSG00000142871
ENSG00000143365
ENSG00000143801
ENSG00000144476
ENSG00000144711
ENSG00000145063
ENSG00000145217
ENSG00000145936
ENSG00000146192
ENSG00000146205
ENSG00000147454
ENSG00000148344
ENSG00000149295
ENSG00000149564
ENSG00000153807
ENSG00000153952
ENSG00000154478
ENSG00000157017
ENSG00000157184
ENSG00000158533
ENSG00000159388
ENSG00000159714
ENSG00000160050
ENSG00000160226
ENSG00000160799
ENSG00000161381
ENSG00000162438
ENSG00000162878
ENSG00000162894
ENSG00000163207
ENSG00000163395
ENSG00000163485
ENSG00000163933
ENSG00000164047
ENSG00000164077
ENSG00000165269
ENSG00000165462
ENSG00000166313
ENSG00000167094
ENSG00000167100
ENSG00000167173
ENSG00000167281
ENSG00000167513
ENSG00000167584
ENSG00000167768
ENSG00000167815
ENSG00000168056
ENSG00000168140
ENSG00000168334
ENSG00000168350
ENSG00000168476
ENSG00000168607
ENS


>CCTGCC - PAM10
ENSG00000000938
ENSG00000004399
ENSG00000006534
ENSG00000007312
ENSG00000007314
ENSG00000007402
ENSG00000007866
ENSG00000008283
ENSG00000008323
ENSG00000010282
ENSG00000011451
ENSG00000014216
ENSG00000018280
ENSG00000023892
ENSG00000030110
ENSG00000034152
ENSG00000035664
ENSG00000039987
ENSG00000040487
ENSG00000040608
ENSG00000041880
ENSG00000049283
ENSG00000050820
ENSG00000054148
ENSG00000054967
ENSG00000061273
ENSG00000063660
ENSG00000064201
ENSG00000064205
ENSG00000064300
ENSG00000067955
ENSG00000069011
ENSG00000069424
ENSG00000069812
ENSG00000071564
ENSG00000075618
ENSG00000075624
ENSG00000075891
ENSG00000076604
ENSG00000076864
ENSG00000077238
ENSG00000078380
ENSG00000078900
ENSG00000080854
ENSG00000087365
ENSG00000088835
ENSG00000088899
ENSG00000090097
ENSG00000090776
ENSG00000090920
ENSG00000099769
ENSG00000099814
ENSG00000099821
ENSG00000099866
ENSG00000099889
ENSG00000100060
ENSG00000100139
ENSG00000100156
ENSG00000100311
ENSG00000100314
ENSG00000100992
ENSG00000101187
ENSG00000101331
ENSG00000101342
ENSG00000102575
ENSG00000102912
ENSG00000103064
ENSG00000103152
ENSG00000103184
ENSG00000104518
ENSG00000104529
ENSG00000104894
ENSG00000105287
ENSG00000105289
ENSG00000105379
ENSG00000105438
ENSG00000106003
ENSG00000106211
ENSG00000106624
ENSG00000106633
ENSG00000106665
ENSG00000106948
ENSG00000106992
ENSG00000108046
ENSG00000108262
ENSG00000108352
ENSG00000108439
ENSG00000108557
ENSG00000108604
ENSG00000108840
ENSG00000109101
ENSG00000109107
ENSG00000110090
ENSG00000110628
ENSG00000111057
ENSG00000111181
ENSG00000111664
ENSG00000111665
ENSG00000112049
ENSG00000112139
ENSG00000112561
ENSG00000113196
ENSG00000113758
ENSG00000114268
ENSG00000114378
ENSG00000114554
ENSG00000115266
ENSG00000115687
ENSG00000115718
ENSG00000115938
ENSG00000116219
ENSG00000116396
ENSG00000117016
ENSG00000117122
ENSG00000117266
ENSG00000117407
ENSG00000117834
ENSG00000118004
ENSG00000118160
ENSG00000118369
ENSG00000119777
ENSG00000120318
ENSG00000120913
ENSG00000120937
ENSG00000121135
ENSG00000121905
ENSG00000122304
EN


>CCTGGC - PAM10
ENSG00000001617
ENSG00000004660
ENSG00000004939
ENSG00000006042
ENSG00000007314
ENSG00000007402
ENSG00000010282
ENSG00000010327
ENSG00000036530
ENSG00000040608
ENSG00000043143
ENSG00000043316
ENSG00000054967
ENSG00000061273
ENSG00000063587
ENSG00000065802
ENSG00000070404
ENSG00000070614
ENSG00000072682
ENSG00000075275
ENSG00000075618
ENSG00000075624
ENSG00000077238
ENSG00000077955
ENSG00000078380
ENSG00000078549
ENSG00000082014
ENSG00000088835
ENSG00000090661
ENSG00000092098
ENSG00000092295
ENSG00000096996
ENSG00000099814
ENSG00000099889
ENSG00000099994
ENSG00000099999
ENSG00000100060
ENSG00000100097
ENSG00000100171
ENSG00000100243
ENSG00000100311
ENSG00000100364
ENSG00000100381
ENSG00000100410
ENSG00000100422
ENSG00000100889
ENSG00000100949
ENSG00000101180
ENSG00000101187
ENSG00000101331
ENSG00000101335
ENSG00000102012
ENSG00000102022
ENSG00000102887
ENSG00000102890
ENSG00000102912
ENSG00000103034
ENSG00000103056
ENSG00000103152
ENSG00000103507
ENSG00000104142
ENSG00000104936
ENSG00000105227
ENSG00000105357
ENSG00000105401
ENSG00000105438
ENSG00000106003
ENSG00000106089
ENSG00000106125
ENSG00000106948
ENSG00000106991
ENSG00000106992
ENSG00000107562
ENSG00000108590
ENSG00000110651
ENSG00000110721
ENSG00000112357
ENSG00000112759
ENSG00000113721
ENSG00000114026
ENSG00000114268
ENSG00000115325
ENSG00000116219
ENSG00000117122
ENSG00000117394
ENSG00000118160
ENSG00000120913
ENSG00000121057
ENSG00000121068
ENSG00000121281
ENSG00000123358
ENSG00000124140
ENSG00000124440
ENSG00000124664
ENSG00000124713
ENSG00000124762
ENSG00000124860
ENSG00000125347
ENSG00000125510
ENSG00000125755
ENSG00000125898
ENSG00000126266
ENSG00000126337
ENSG00000126500
ENSG00000126603
ENSG00000126895
ENSG00000127121
ENSG00000127388
ENSG00000127472
ENSG00000127564
ENSG00000127838
ENSG00000128242
ENSG00000128274
ENSG00000128283
ENSG00000128604
ENSG00000128713
ENSG00000128714
ENSG00000129219
ENSG00000130235
ENSG00000130270
ENSG00000130598
ENSG00000130700
ENSG00000130701
ENSG00000131183
ENSG00000131446
ENSG00000131634
ENSG00000131748
EN


>CCTTCGC - PAM1
ENSG00000011523
ENSG00000070495
ENSG00000071082
ENSG00000073670
ENSG00000075336
ENSG00000079387
ENSG00000081307
ENSG00000087299
ENSG00000095587
ENSG00000099834
ENSG00000100347
ENSG00000101084
ENSG00000102007
ENSG00000102901
ENSG00000103671
ENSG00000108298
ENSG00000108798
ENSG00000111234
ENSG00000114503
ENSG00000115009
ENSG00000115053
ENSG00000115649
ENSG00000121022
ENSG00000129315
ENSG00000132017
ENSG00000134825
ENSG00000137328
ENSG00000142290
ENSG00000143303
ENSG00000143319
ENSG00000147059
ENSG00000147533
ENSG00000148308
ENSG00000148719
ENSG00000149582
ENSG00000155368
ENSG00000160299
ENSG00000160753
ENSG00000162695
ENSG00000166825
ENSG00000166886
ENSG00000166998
ENSG00000168286
ENSG00000168758
ENSG00000168775
ENSG00000171357
ENSG00000172543
ENSG00000175498
ENSG00000175550
ENSG00000177108
ENSG00000179927
ENSG00000182327
ENSG00000183088
ENSG00000183684
ENSG00000184110
ENSG00000185187


>CGAAAAG - PAM10
ENSG00000059769
ENSG00000066117
ENSG00000073111
ENSG00000082068
ENSG00000083093
ENSG00000087087
ENSG00000092529
ENSG00000100262
ENSG00000104368
ENSG00000104824
ENSG00000105248
ENSG00000105697
ENSG00000106591
ENSG00000108826
ENSG00000108828
ENSG00000113504
ENSG00000115297
ENSG00000115415
ENSG00000119917
ENSG00000124624
ENSG00000127077
ENSG00000128059
ENSG00000135316
ENSG00000137366
ENSG00000137409
ENSG00000137494
ENSG00000138073
ENSG00000138119
ENSG00000140694
ENSG00000141497
ENSG00000148229
ENSG00000148701
ENSG00000149635
ENSG00000151544
ENSG00000154473
ENSG00000155026
ENSG00000159128
ENSG00000160877
ENSG00000161958
ENSG00000162623
ENSG00000162767
ENSG00000162772
ENSG00000162992
ENSG00000163485
ENSG00000163918
ENSG00000167113
ENSG00000167283
ENSG00000169402
ENSG00000170903
ENSG00000172534
ENSG00000173539
ENSG00000175203
ENSG00000178718
ENSG00000179698
ENSG00000180425
ENSG00000184368
ENSG00000185130
ENSG00000185163


>CGAAAGC - PAM1
ENSG00000005001
ENSG00000006555
ENSG00000006717
ENSG00000008869
ENSG00000009413
ENSG00000009780
ENSG00000059378
ENSG00000068903
ENSG00000080469
ENSG00000082213
ENSG00000082556
ENSG00000095464
ENSG00000100258
ENSG00000100413
ENSG00000100911
ENSG00000102050
ENSG00000105202
ENSG00000106305
ENSG00000106591
ENSG00000107223
ENSG00000107902
ENSG00000118181
ENSG00000120438
ENSG00000120805
ENSG00000129354
ENSG00000131467
ENSG00000132000
ENSG00000134470
ENSG00000135541
ENSG00000136535
ENSG00000143545
ENSG00000145476
ENSG00000155784
ENSG00000158066
ENSG00000159166
ENSG00000160710
ENSG00000163635
ENSG00000164076
ENSG00000164332
ENSG00000168396
ENSG00000170315
ENSG00000171159
ENSG00000174939
ENSG00000177954
ENSG00000178057
ENSG00000182217
ENSG00000182742
ENSG00000183941
ENSG00000183955


>CGAAGCA - PAM1
ENSG00000000003
ENSG00000005022
ENSG00000008277
ENSG00000019186
ENSG00000023909
ENSG00000078872
ENSG00000100353
ENSG00000100401
ENSG00000104852
ENSG00000104946
ENSG00000105538
ENSG00000106460
ENSG00000110243
ENSG00000110492
ENSG00000110711
ENSG00000111653
ENSG00000115946
ENSG00000120586
ENSG00000122696
ENSG00000130687
ENSG00000131732
ENSG00000131876
ENSG00000133773
ENSG00000134571
ENSG00000135404
ENSG00000137040
ENSG00000138674
ENSG00000141328
ENSG00000142327
ENSG00000143546
ENSG00000146670
ENSG00000156531
ENSG00000162627
ENSG00000162775
ENSG00000167302
ENSG00000168351
ENSG00000169840
ENSG00000171533
ENSG00000172146
ENSG00000173933
ENSG00000176842
ENSG00000179927
ENSG00000183748
ENSG00000184110
ENSG00000185798


>CGAGCGA - PAM1
ENSG00000008277
ENSG00000025446
ENSG00000063660
ENSG00000065978
ENSG00000066027
ENSG00000071564
ENSG00000087263
ENSG00000099624
ENSG00000105649
ENSG00000106049
ENSG00000106406
ENSG00000107187
ENSG00000108298
ENSG00000109265
ENSG00000110492
ENSG00000110711
ENSG00000112112
ENSG00000113758
ENSG00000118689
ENSG00000120860
ENSG00000122566
ENSG00000124535
ENSG00000129071
ENSG00000130402
ENSG00000133226
ENSG00000134594
ENSG00000135766
ENSG00000136718
ENSG00000138829
ENSG00000144224
ENSG00000146233
ENSG00000148719
ENSG00000154174
ENSG00000155347
ENSG00000159921
ENSG00000163558
ENSG00000167315
ENSG00000168092
ENSG00000169750
ENSG00000170202
ENSG00000176842
ENSG00000179262
ENSG00000184545
ENSG00000185891


>CGCACG - PAM10
ENSG00000005007
ENSG00000005448
ENSG00000007392
ENSG00000009335
ENSG00000029363
ENSG00000058335
ENSG00000068028
ENSG00000068831
ENSG00000070047
ENSG00000070087
ENSG00000070423
ENSG00000071859
ENSG00000074211
ENSG00000075624
ENSG00000077348
ENSG00000083842
ENSG00000087460
ENSG00000088812
ENSG00000089248
ENSG00000089280
ENSG00000089737
ENSG00000094804
ENSG00000099624
ENSG00000100221
ENSG00000100262
ENSG00000100350
ENSG00000101695
ENSG00000102144
ENSG00000103067
ENSG00000104320
ENSG00000104848
ENSG00000104884
ENSG00000105202
ENSG00000105220
ENSG00000105376
ENSG00000106003
ENSG00000106351
ENSG00000106682
ENSG00000108106
ENSG00000112759
ENSG00000112855
ENSG00000115541
ENSG00000115657
ENSG00000115758
ENSG00000115946
ENSG00000117758
ENSG00000118689
ENSG00000119411
ENSG00000121722
ENSG00000122033
ENSG00000122068
ENSG00000124172
ENSG00000124571
ENSG00000125266
ENSG00000127150
ENSG00000127483
ENSG00000130714
ENSG00000130751
ENSG00000131368
ENSG00000132341
ENSG00000132383
ENSG00000133226
ENSG00000134001
ENSG00000138061
ENSG00000138160
ENSG00000145191
ENSG00000148606
ENSG00000149547
ENSG00000152969
ENSG00000153132
ENSG00000154099
ENSG00000157562
ENSG00000159131
ENSG00000159884
ENSG00000160214
ENSG00000160299
ENSG00000160633
ENSG00000161958
ENSG00000162174
ENSG00000162222
ENSG00000162928
ENSG00000163602
ENSG00000163655
ENSG00000163660
ENSG00000163960
ENSG00000164040
ENSG00000164620
ENSG00000165282
ENSG00000166454
ENSG00000166508
ENSG00000166889
ENSG00000166938
ENSG00000167461
ENSG00000167508
ENSG00000167523
ENSG00000167536
ENSG00000168488
ENSG00000169427
ENSG00000169592
ENSG00000170889
ENSG00000171056
ENSG00000171246
ENSG00000172732
ENSG00000173531
ENSG00000174100
ENSG00000174206
ENSG00000176413
ENSG00000176444
ENSG00000177600
ENSG00000179506
ENSG00000179862
ENSG00000180176
ENSG00000180324
ENSG00000181038
ENSG00000183734
ENSG00000184100
ENSG00000185022
ENSG00000185359
ENSG00000185559
ENSG00000185726
ENSG00000185813


>CGCGGGAA - PAM1
ENSG00000072062
ENSG00000072501
ENSG00000075856
ENSG00000077935
ENSG00000089558
ENSG00000092853
ENSG00000095002
ENSG00000096153
ENSG00000099882
ENSG00000100554
ENSG00000100926
ENSG00000101159
ENSG00000102007
ENSG00000104626
ENSG00000104738
ENSG00000104824
ENSG00000105137
ENSG00000106144
ENSG00000110696
ENSG00000112578
ENSG00000113810
ENSG00000116151
ENSG00000117748
ENSG00000120519
ENSG00000121722
ENSG00000131980
ENSG00000138629
ENSG00000142287
ENSG00000142686
ENSG00000143493
ENSG00000143570
ENSG00000143799
ENSG00000144354
ENSG00000145088
ENSG00000145194
ENSG00000148229
ENSG00000149136
ENSG00000155287
ENSG00000156508
ENSG00000158292
ENSG00000163888
ENSG00000163930
ENSG00000165244
ENSG00000165281
ENSG00000165527
ENSG00000165724
ENSG00000166803
ENSG00000167325
ENSG00000171443
ENSG00000172613
ENSG00000173226
ENSG00000180787
ENSG00000183431
ENSG00000183684


>CGCGGGAA - PAM10
ENSG00000012048
ENSG00000072501
ENSG00000075856
ENSG00000077721
ENSG00000077935
ENSG00000080573
ENSG00000083520
ENSG00000095002
ENSG00000097033
ENSG00000099810
ENSG00000099882
ENSG00000100297
ENSG00000100593
ENSG00000102007
ENSG00000102158
ENSG00000103061
ENSG00000104626
ENSG00000104738
ENSG00000106144
ENSG00000108055
ENSG00000108395
ENSG00000109805
ENSG00000113810
ENSG00000115267
ENSG00000115325
ENSG00000115350
ENSG00000117748
ENSG00000120253
ENSG00000120265
ENSG00000120519
ENSG00000121722
ENSG00000123374
ENSG00000133119
ENSG00000134245
ENSG00000135835
ENSG00000136699
ENSG00000141030
ENSG00000142287
ENSG00000142686
ENSG00000143373
ENSG00000143537
ENSG00000143570
ENSG00000145088
ENSG00000145194
ENSG00000148229
ENSG00000148701
ENSG00000151575
ENSG00000155287
ENSG00000162073
ENSG00000163888
ENSG00000163930
ENSG00000165281
ENSG00000165462
ENSG00000165724
ENSG00000165898
ENSG00000166004
ENSG00000166803
ENSG00000167325
ENSG00000168493
ENSG00000171105
ENSG00000171443
ENSG00000172613
ENSG00000173226
ENSG00000174112
ENSG00000175334
ENSG00000176241
ENSG00000183431
ENSG00000183684
ENSG00000184990


>CGCTAC - PAM10
ENSG00000014164
ENSG00000056661
ENSG00000074935
ENSG00000080839
ENSG00000081853
ENSG00000082516
ENSG00000088986
ENSG00000092091
ENSG00000100258
ENSG00000101391
ENSG00000103197
ENSG00000104946
ENSG00000106524
ENSG00000107223
ENSG00000110931
ENSG00000112489
ENSG00000112664
ENSG00000113649
ENSG00000115750
ENSG00000115904
ENSG00000117395
ENSG00000117707
ENSG00000124198
ENSG00000129355
ENSG00000132801
ENSG00000133135
ENSG00000135617
ENSG00000135624
ENSG00000136925
ENSG00000137404
ENSG00000137700
ENSG00000138382
ENSG00000139714
ENSG00000140400
ENSG00000141858
ENSG00000143437
ENSG00000146743
ENSG00000147059
ENSG00000147477
ENSG00000148248
ENSG00000156313
ENSG00000158792
ENSG00000159216
ENSG00000159593
ENSG00000160201
ENSG00000161204
ENSG00000161996
ENSG00000163084
ENSG00000164253
ENSG00000166037
ENSG00000166130
ENSG00000166291
ENSG00000167508
ENSG00000168028
ENSG00000168748
ENSG00000168938
ENSG00000169592
ENSG00000170632
ENSG00000173811
ENSG00000175376
ENSG00000177700
ENSG00000179229
ENSG00000182093
ENSG00000184436
ENSG00000185569
ENSG00000185818


>CGCTTCC - PAM1
ENSG00000000419
ENSG00000003056
ENSG00000005007
ENSG00000013275
ENSG00000025772
ENSG00000028310
ENSG00000056050
ENSG00000058272
ENSG00000062524
ENSG00000065911
ENSG00000071127
ENSG00000077463
ENSG00000080608
ENSG00000087087
ENSG00000089195
ENSG00000094661
ENSG00000095139
ENSG00000102887
ENSG00000106261
ENSG00000111968
ENSG00000119878
ENSG00000120697
ENSG00000120705
ENSG00000120802
ENSG00000124198
ENSG00000124217
ENSG00000132842
ENSG00000135097
ENSG00000135596
ENSG00000136112
ENSG00000137414
ENSG00000138152
ENSG00000140406
ENSG00000140931
ENSG00000143590
ENSG00000146453
ENSG00000148606
ENSG00000154099
ENSG00000156482
ENSG00000156735
ENSG00000157349
ENSG00000158109
ENSG00000158864
ENSG00000159377
ENSG00000162191
ENSG00000162851
ENSG00000163840
ENSG00000166037
ENSG00000166337
ENSG00000166685
ENSG00000166908
ENSG00000167005
ENSG00000167670
ENSG00000167770
ENSG00000167785
ENSG00000167981
ENSG00000171617
ENSG00000171954
ENSG00000172534
ENSG00000173113
ENSG00000173153
ENSG00000176165
ENSG00000176773
ENSG00000184703
ENSG00000185298
ENSG00000185359
ENSG00000185379
ENSG00000185909


>CGCTTCCG - PAM1
ENSG00000000419
ENSG00000005007
ENSG00000008277
ENSG00000013275
ENSG00000025772
ENSG00000028310
ENSG00000038274
ENSG00000056050
ENSG00000062524
ENSG00000064601
ENSG00000071127
ENSG00000076944
ENSG00000077463
ENSG00000080824
ENSG00000081307
ENSG00000087053
ENSG00000089195
ENSG00000090889
ENSG00000092201
ENSG00000095139
ENSG00000101457
ENSG00000102189
ENSG00000102858
ENSG00000102887
ENSG00000104859
ENSG00000105401
ENSG00000106261
ENSG00000108592
ENSG00000111725
ENSG00000111775
ENSG00000112498
ENSG00000113395
ENSG00000113643
ENSG00000114383
ENSG00000114902
ENSG00000116151
ENSG00000120697
ENSG00000123444
ENSG00000124217
ENSG00000124587
ENSG00000128228
ENSG00000129158
ENSG00000129235
ENSG00000129282
ENSG00000129354
ENSG00000129911
ENSG00000130724
ENSG00000132003
ENSG00000132341
ENSG00000132842
ENSG00000135457
ENSG00000136044
ENSG00000137414
ENSG00000143303
ENSG00000145216
ENSG00000146453
ENSG00000146828
ENSG00000147403
ENSG00000156482
ENSG00000157349
ENSG00000159377
ENSG00000163019
ENSG00000163660
ENSG00000165282
ENSG00000165630
ENSG00000165688
ENSG00000166337
ENSG00000166685
ENSG00000166908
ENSG00000167670
ENSG00000167770
ENSG00000167785
ENSG00000167981
ENSG00000169045
ENSG00000169230
ENSG00000169612
ENSG00000169976
ENSG00000170727
ENSG00000171954
ENSG00000173113
ENSG00000174628
ENSG00000175334
ENSG00000176773
ENSG00000177548
ENSG00000180425
ENSG00000182774
ENSG00000183946
ENSG00000184100
ENSG00000184703
ENSG00000184779
ENSG00000185359
ENSG00000185379
ENSG00000185909


>CGCTTCCG - PAM10
ENSG00000000419
ENSG00000005007
ENSG00000008277
ENSG00000009844
ENSG00000013275
ENSG00000025772
ENSG00000028310
ENSG00000056050
ENSG00000058262
ENSG00000064601
ENSG00000065057
ENSG00000067533
ENSG00000071127
ENSG00000071539
ENSG00000076944
ENSG00000077463
ENSG00000078872
ENSG00000080824
ENSG00000081307
ENSG00000086065
ENSG00000087053
ENSG00000087191
ENSG00000089195
ENSG00000090889
ENSG00000092201
ENSG00000095139
ENSG00000096153
ENSG00000100216
ENSG00000100554
ENSG00000101109
ENSG00000101250
ENSG00000101457
ENSG00000101986
ENSG00000102858
ENSG00000102887
ENSG00000103005
ENSG00000103599
ENSG00000105194
ENSG00000106105
ENSG00000108561
ENSG00000108592
ENSG00000111229
ENSG00000111725
ENSG00000111775
ENSG00000113395
ENSG00000113643
ENSG00000114383
ENSG00000114503
ENSG00000114902
ENSG00000116138
ENSG00000117395
ENSG00000120697
ENSG00000121054
ENSG00000122218
ENSG00000124217
ENSG00000124587
ENSG00000125885
ENSG00000127452
ENSG00000129282
ENSG00000129354
ENSG00000130165
ENSG00000130808
ENSG00000130811
ENSG00000131871
ENSG00000132842
ENSG00000132906
ENSG00000135775
ENSG00000137330
ENSG00000137414
ENSG00000137960
ENSG00000145050
ENSG00000146453
ENSG00000147684
ENSG00000156795
ENSG00000157191
ENSG00000157349
ENSG00000158411
ENSG00000159377
ENSG00000159917
ENSG00000160888
ENSG00000163389
ENSG00000163636
ENSG00000163660
ENSG00000163795
ENSG00000163798
ENSG00000163879
ENSG00000165282
ENSG00000165506
ENSG00000165688
ENSG00000165769
ENSG00000165915
ENSG00000166337
ENSG00000166685
ENSG00000166762
ENSG00000166908
ENSG00000167302
ENSG00000167670
ENSG00000167770
ENSG00000167785
ENSG00000167977
ENSG00000167981
ENSG00000168374
ENSG00000169230
ENSG00000170727
ENSG00000171222
ENSG00000171858
ENSG00000172382
ENSG00000173113
ENSG00000174796
ENSG00000175334
ENSG00000176773
ENSG00000177548
ENSG00000179041
ENSG00000179044
ENSG00000179526
ENSG00000180425
ENSG00000182774
ENSG00000183946
ENSG00000184100
ENSG00000184178
ENSG00000184307
ENSG00000184703
ENSG00000184779
ENSG00000185359
ENSG00000185379
ENSG00000185697
ENSG00000185909


>CGGAAA - PAM1
ENSG00000000003
ENSG00000008364
ENSG00000063244
ENSG00000068079
ENSG00000075089
ENSG00000079482
ENSG00000092201
ENSG00000100938
ENSG00000101901
ENSG00000102034
ENSG00000102879
ENSG00000104812
ENSG00000105472
ENSG00000105647
ENSG00000105672
ENSG00000108107
ENSG00000108590
ENSG00000110107
ENSG00000111711
ENSG00000112526
ENSG00000114942
ENSG00000115274
ENSG00000115942
ENSG00000116584
ENSG00000119446
ENSG00000119705
ENSG00000120742
ENSG00000130041
ENSG00000130724
ENSG00000130725
ENSG00000131148
ENSG00000134419
ENSG00000134748
ENSG00000135164
ENSG00000135211
ENSG00000135902
ENSG00000135903
ENSG00000136758
ENSG00000137092
ENSG00000138629
ENSG00000140691
ENSG00000140931
ENSG00000147604
ENSG00000149100
ENSG00000151475
ENSG00000154727
ENSG00000157107
ENSG00000157312
ENSG00000157777
ENSG00000160785
ENSG00000162236
ENSG00000162642
ENSG00000163481
ENSG00000163694
ENSG00000164603
ENSG00000165474
ENSG00000165792
ENSG00000166540
ENSG00000167526
ENSG00000168282
ENSG00000169446
ENSG00000171953
ENSG00000172936
ENSG00000175467
ENSG00000177548
ENSG00000177954
ENSG00000177971
ENSG00000183723
ENSG00000184306
ENSG00000185015
ENSG00000185338


>CGGAAA - PAM10
ENSG00000000003
ENSG00000008364
ENSG00000012048
ENSG00000015532
ENSG00000025772
ENSG00000063244
ENSG00000068079
ENSG00000073756
ENSG00000075089
ENSG00000086991
ENSG00000087995
ENSG00000090339
ENSG00000090924
ENSG00000092201
ENSG00000096170
ENSG00000100124
ENSG00000100129
ENSG00000100201
ENSG00000100987
ENSG00000101901
ENSG00000103549
ENSG00000103769
ENSG00000104812
ENSG00000105647
ENSG00000105939
ENSG00000108107
ENSG00000110002
ENSG00000110074
ENSG00000110172
ENSG00000111679
ENSG00000111711
ENSG00000112812
ENSG00000115274
ENSG00000115938
ENSG00000115942
ENSG00000116883
ENSG00000119705
ENSG00000119723
ENSG00000121022
ENSG00000123684
ENSG00000123685
ENSG00000130041
ENSG00000130311
ENSG00000130724
ENSG00000131148
ENSG00000131196
ENSG00000132005
ENSG00000132824
ENSG00000134326
ENSG00000134419
ENSG00000134759
ENSG00000135040
ENSG00000135902
ENSG00000136279
ENSG00000136450
ENSG00000137364
ENSG00000140400
ENSG00000140931
ENSG00000141510
ENSG00000141756
ENSG00000141999
ENSG00000143315
ENSG00000143476
ENSG00000143620
ENSG00000144589
ENSG00000147604
ENSG00000148346
ENSG00000149016
ENSG00000149100
ENSG00000153266
ENSG00000154727
ENSG00000155368
ENSG00000155657
ENSG00000157107
ENSG00000157312
ENSG00000160710
ENSG00000160785
ENSG00000160813
ENSG00000160818
ENSG00000162384
ENSG00000162642
ENSG00000162814
ENSG00000163479
ENSG00000163521
ENSG00000163745
ENSG00000165055
ENSG00000165175
ENSG00000165792
ENSG00000166540
ENSG00000166734
ENSG00000167283
ENSG00000167543
ENSG00000167808
ENSG00000168528
ENSG00000170315
ENSG00000170632
ENSG00000171863
ENSG00000172167
ENSG00000172780
ENSG00000175137
ENSG00000176410
ENSG00000177508
ENSG00000177548
ENSG00000177954
ENSG00000179941
ENSG00000182482
ENSG00000183723
ENSG00000184306
ENSG00000184650
ENSG00000185043
ENSG00000185338


>CGGAAAA - PAM1
ENSG00000073614
ENSG00000075089
ENSG00000084623
ENSG00000086065
ENSG00000100413
ENSG00000101000
ENSG00000101945
ENSG00000103313
ENSG00000105193
ENSG00000105373
ENSG00000105613
ENSG00000106789
ENSG00000115274
ENSG00000119705
ENSG00000126821
ENSG00000132423
ENSG00000133874
ENSG00000136758
ENSG00000137154
ENSG00000140691
ENSG00000141756
ENSG00000142686
ENSG00000147604
ENSG00000149100
ENSG00000149532
ENSG00000151475
ENSG00000155621
ENSG00000162222
ENSG00000164603
ENSG00000165490
ENSG00000167543
ENSG00000168028
ENSG00000168396
ENSG00000177971
ENSG00000184371


>CGGAAAG - PAM1
ENSG00000025772
ENSG00000063244
ENSG00000079482
ENSG00000089195
ENSG00000092201
ENSG00000095906
ENSG00000096158
ENSG00000100201
ENSG00000101457
ENSG00000102034
ENSG00000102878
ENSG00000103245
ENSG00000105939
ENSG00000106305
ENSG00000108107
ENSG00000108559
ENSG00000110387
ENSG00000112526
ENSG00000116584
ENSG00000119321
ENSG00000119929
ENSG00000125991
ENSG00000126878
ENSG00000127588
ENSG00000130041
ENSG00000131148
ENSG00000132835
ENSG00000134419
ENSG00000136522
ENSG00000139182
ENSG00000142290
ENSG00000144713
ENSG00000144975
ENSG00000147059
ENSG00000150281
ENSG00000153933
ENSG00000155368
ENSG00000157107
ENSG00000159111
ENSG00000167526
ENSG00000169021
ENSG00000172936
ENSG00000174748
ENSG00000177485
ENSG00000177954
ENSG00000184306
ENSG00000185338


>CGGAAC - PAM10
ENSG00000034510
ENSG00000038358
ENSG00000048544
ENSG00000069248
ENSG00000077312
ENSG00000077327
ENSG00000085733
ENSG00000090061
ENSG00000090615
ENSG00000090989
ENSG00000099795
ENSG00000099972
ENSG00000100918
ENSG00000100926
ENSG00000101391
ENSG00000102890
ENSG00000103671
ENSG00000106665
ENSG00000107672
ENSG00000108107
ENSG00000109158
ENSG00000110906
ENSG00000111206
ENSG00000111639
ENSG00000113739
ENSG00000117481
ENSG00000120008
ENSG00000122912
ENSG00000123510
ENSG00000124796
ENSG00000125656
ENSG00000126460
ENSG00000126953
ENSG00000128731
ENSG00000129472
ENSG00000130255
ENSG00000130332
ENSG00000133606
ENSG00000133879
ENSG00000134057
ENSG00000134759
ENSG00000137764
ENSG00000139908
ENSG00000140400
ENSG00000141378
ENSG00000141456
ENSG00000141697
ENSG00000141744
ENSG00000147471
ENSG00000148308
ENSG00000148719
ENSG00000154719
ENSG00000157020
ENSG00000157306
ENSG00000159200
ENSG00000160049
ENSG00000160087
ENSG00000160404
ENSG00000162543
ENSG00000162767
ENSG00000164236
ENSG00000164332
ENSG00000164620
ENSG00000164742
ENSG00000165283
ENSG00000165355
ENSG00000166226
ENSG00000166394
ENSG00000166405
ENSG00000167110
ENSG00000167996
ENSG00000168303
ENSG00000168631
ENSG00000168818
ENSG00000169018
ENSG00000169249
ENSG00000170043
ENSG00000170525
ENSG00000171792
ENSG00000172062
ENSG00000174242
ENSG00000174628
ENSG00000174780
ENSG00000178209
ENSG00000178502
ENSG00000178958
ENSG00000179115
ENSG00000179850
ENSG00000182107
ENSG00000183431
ENSG00000184052
ENSG00000184391


>CGGAAG - PAM1
ENSG00000000419
ENSG00000011009
ENSG00000012048
ENSG00000013275
ENSG00000013561
ENSG00000014919
ENSG00000024862
ENSG00000025772
ENSG00000032514
ENSG00000038274
ENSG00000055950
ENSG00000056050
ENSG00000057019
ENSG00000063244
ENSG00000065057
ENSG00000072506
ENSG00000073614
ENSG00000074319
ENSG00000077463
ENSG00000078872
ENSG00000080189
ENSG00000080824
ENSG00000081307
ENSG00000085872
ENSG00000089195
ENSG00000089597
ENSG00000089820
ENSG00000092201
ENSG00000092529
ENSG00000092978
ENSG00000096150
ENSG00000099341
ENSG00000100083
ENSG00000100410
ENSG00000100583
ENSG00000100591
ENSG00000100632
ENSG00000100883
ENSG00000101199
ENSG00000101811
ENSG00000101868
ENSG00000102887
ENSG00000104660
ENSG00000104872
ENSG00000105372
ENSG00000105401
ENSG00000106261
ENSG00000106355
ENSG00000106399
ENSG00000108592
ENSG00000108826
ENSG00000109475
ENSG00000110536
ENSG00000110711
ENSG00000110906
ENSG00000111321
ENSG00000111581
ENSG00000111652
ENSG00000111653
ENSG00000111725
ENSG00000111775
ENSG00000111964
ENSG00000111968
ENSG00000112478
ENSG00000112489
ENSG00000112498
ENSG00000114383
ENSG00000114491
ENSG00000114742
ENSG00000114902
ENSG00000114942
ENSG00000114956
ENSG00000116151
ENSG00000117395
ENSG00000117505
ENSG00000118292
ENSG00000118680
ENSG00000119541
ENSG00000119640
ENSG00000119718
ENSG00000119878
ENSG00000120694
ENSG00000121680
ENSG00000121722
ENSG00000122038
ENSG00000122566
ENSG00000123444
ENSG00000124217
ENSG00000125826
ENSG00000125834
ENSG00000125877
ENSG00000126453
ENSG00000126749
ENSG00000127080
ENSG00000127481
ENSG00000127989
ENSG00000128708
ENSG00000130119
ENSG00000131475
ENSG00000131653
ENSG00000132635
ENSG00000132963
ENSG00000134905
ENSG00000135392
ENSG00000135930
ENSG00000136044
ENSG00000136819
ENSG00000137055
ENSG00000137154
ENSG00000137330
ENSG00000137414
ENSG00000137822
ENSG00000137878
ENSG00000138297
ENSG00000139350
ENSG00000139637
ENSG00000141378
ENSG00000141522
ENSG00000142002
ENSG00000142875
ENSG00000144589
ENSG00000146670
ENSG00000149311
ENSG00000149357
ENSG00000149483
ENSG00000149923
ENSG00000151465
ENS


>CGGAAG - PAM10
ENSG00000000419
ENSG00000002330
ENSG00000009844
ENSG00000013275
ENSG00000014919
ENSG00000025772
ENSG00000032514
ENSG00000055147
ENSG00000055950
ENSG00000063244
ENSG00000064601
ENSG00000065057
ENSG00000065183
ENSG00000066651
ENSG00000077463
ENSG00000078872
ENSG00000080824
ENSG00000081307
ENSG00000084623
ENSG00000085978
ENSG00000086065
ENSG00000088832
ENSG00000089009
ENSG00000089063
ENSG00000089131
ENSG00000089195
ENSG00000090615
ENSG00000092020
ENSG00000092091
ENSG00000092201
ENSG00000092529
ENSG00000092978
ENSG00000096153
ENSG00000096155
ENSG00000099917
ENSG00000100129
ENSG00000100410
ENSG00000100554
ENSG00000100632
ENSG00000101109
ENSG00000101250
ENSG00000101391
ENSG00000101473
ENSG00000101811
ENSG00000102100
ENSG00000102858
ENSG00000102887
ENSG00000103111
ENSG00000103145
ENSG00000103266
ENSG00000104643
ENSG00000104660
ENSG00000105194
ENSG00000105372
ENSG00000105447
ENSG00000105726
ENSG00000106105
ENSG00000106244
ENSG00000106330
ENSG00000106355
ENSG00000106399
ENSG00000106588
ENSG00000108298
ENSG00000108372
ENSG00000108518
ENSG00000108561
ENSG00000108592
ENSG00000108826
ENSG00000108829
ENSG00000109065
ENSG00000110344
ENSG00000110711
ENSG00000111229
ENSG00000111581
ENSG00000111725
ENSG00000111775
ENSG00000112489
ENSG00000113643
ENSG00000114383
ENSG00000114503
ENSG00000114742
ENSG00000114850
ENSG00000114902
ENSG00000115446
ENSG00000116017
ENSG00000116213
ENSG00000117242
ENSG00000117395
ENSG00000117475
ENSG00000118680
ENSG00000119541
ENSG00000119878
ENSG00000120438
ENSG00000121022
ENSG00000121722
ENSG00000122038
ENSG00000124217
ENSG00000124571
ENSG00000125430
ENSG00000125656
ENSG00000125826
ENSG00000125885
ENSG00000126005
ENSG00000126460
ENSG00000126749
ENSG00000127452
ENSG00000127481
ENSG00000129315
ENSG00000129636
ENSG00000130165
ENSG00000130724
ENSG00000130808
ENSG00000130811
ENSG00000131153
ENSG00000131240
ENSG00000131470
ENSG00000131475
ENSG00000131653
ENSG00000132286
ENSG00000132376
ENSG00000132394
ENSG00000132406
ENSG00000132603
ENSG00000132680
ENSG00000132768
ENSG00000132963
ENSG00000133879
EN


>CGGAAGC - PAM1
ENSG00000000419
ENSG00000005007
ENSG00000011009
ENSG00000013275
ENSG00000025772
ENSG00000038274
ENSG00000055950
ENSG00000056050
ENSG00000062524
ENSG00000067221
ENSG00000071127
ENSG00000075188
ENSG00000077463
ENSG00000089195
ENSG00000092978
ENSG00000095139
ENSG00000099917
ENSG00000102887
ENSG00000106261
ENSG00000108561
ENSG00000108604
ENSG00000110711
ENSG00000111581
ENSG00000111968
ENSG00000115866
ENSG00000120697
ENSG00000120705
ENSG00000122859
ENSG00000124217
ENSG00000125629
ENSG00000126756
ENSG00000127080
ENSG00000128713
ENSG00000130313
ENSG00000132394
ENSG00000132842
ENSG00000137414
ENSG00000139350
ENSG00000140623
ENSG00000143384
ENSG00000145817
ENSG00000145916
ENSG00000146453
ENSG00000148382
ENSG00000149483
ENSG00000149923
ENSG00000156411
ENSG00000156482
ENSG00000157349
ENSG00000159111
ENSG00000159377
ENSG00000159459
ENSG00000162642
ENSG00000163507
ENSG00000163611
ENSG00000163875
ENSG00000164634
ENSG00000165416
ENSG00000165632
ENSG00000165688
ENSG00000165915
ENSG00000166337
ENSG00000166685
ENSG00000166908
ENSG00000167470
ENSG00000167770
ENSG00000167785
ENSG00000167981
ENSG00000169683
ENSG00000171954
ENSG00000173113
ENSG00000174915
ENSG00000175467
ENSG00000176773
ENSG00000179044
ENSG00000182973
ENSG00000184703
ENSG00000184886
ENSG00000185359
ENSG00000185379
ENSG00000185909


>CGGACC - PAM1
ENSG00000006634
ENSG00000007202
ENSG00000050767
ENSG00000073009
ENSG00000084112
ENSG00000090030
ENSG00000090539
ENSG00000090674
ENSG00000095596
ENSG00000100075
ENSG00000100344
ENSG00000100350
ENSG00000100992
ENSG00000102393
ENSG00000103326
ENSG00000107021
ENSG00000115286
ENSG00000115884
ENSG00000117139
ENSG00000117411
ENSG00000121328
ENSG00000125834
ENSG00000133606
ENSG00000133895
ENSG00000137343
ENSG00000139436
ENSG00000140521
ENSG00000140853
ENSG00000144028
ENSG00000147027
ENSG00000152219
ENSG00000152270
ENSG00000153094
ENSG00000153976
ENSG00000159399
ENSG00000161618
ENSG00000162062
ENSG00000164488
ENSG00000166925
ENSG00000168256
ENSG00000169930
ENSG00000170322
ENSG00000170476
ENSG00000171311
ENSG00000172070
ENSG00000172548
ENSG00000178685
ENSG00000179628
ENSG00000182217
ENSG00000182351
ENSG00000182984
ENSG00000183941
ENSG00000184897


>CGGACC - PAM10
ENSG00000004700
ENSG00000006007
ENSG00000007202
ENSG00000007541
ENSG00000037280
ENSG00000039523
ENSG00000056661
ENSG00000064961
ENSG00000065621
ENSG00000076513
ENSG00000077312
ENSG00000082153
ENSG00000083622
ENSG00000084112
ENSG00000087460
ENSG00000088984
ENSG00000090674
ENSG00000099860
ENSG00000100299
ENSG00000100350
ENSG00000101255
ENSG00000101460
ENSG00000104870
ENSG00000105258
ENSG00000107485
ENSG00000115286
ENSG00000116016
ENSG00000117411
ENSG00000119919
ENSG00000120913
ENSG00000123989
ENSG00000124172
ENSG00000124529
ENSG00000125516
ENSG00000126934
ENSG00000134874
ENSG00000134910
ENSG00000135624
ENSG00000136444
ENSG00000136487
ENSG00000137218
ENSG00000137343
ENSG00000138166
ENSG00000139436
ENSG00000141456
ENSG00000144028
ENSG00000144229
ENSG00000144895
ENSG00000147027
ENSG00000149089
ENSG00000149743
ENSG00000154358
ENSG00000156709
ENSG00000158384
ENSG00000158850
ENSG00000159189
ENSG00000160087
ENSG00000160211
ENSG00000160327
ENSG00000160410
ENSG00000160803
ENSG00000160818
ENSG00000164088
ENSG00000165506
ENSG00000166165
ENSG00000167656
ENSG00000167701
ENSG00000167936
ENSG00000168256
ENSG00000168612
ENSG00000168748
ENSG00000169627
ENSG00000172236
ENSG00000172840
ENSG00000172889
ENSG00000174137
ENSG00000174292
ENSG00000175215
ENSG00000175827
ENSG00000177129
ENSG00000178719
ENSG00000178773
ENSG00000179528
ENSG00000180848
ENSG00000180999
ENSG00000182084
ENSG00000182217
ENSG00000182890
ENSG00000183283
ENSG00000183336
ENSG00000183679
ENSG00000183941
ENSG00000184182
ENSG00000184540
ENSG00000184986


>CGGAGC - PAM10
ENSG00000002330
ENSG00000007255
ENSG00000007372
ENSG00000007866
ENSG00000008710
ENSG00000009780
ENSG00000010244
ENSG00000023608
ENSG00000034713
ENSG00000036530
ENSG00000048140
ENSG00000058262
ENSG00000064961
ENSG00000065000
ENSG00000065054
ENSG00000065609
ENSG00000074317
ENSG00000077935
ENSG00000079393
ENSG00000079999
ENSG00000082781
ENSG00000089131
ENSG00000090889
ENSG00000095739
ENSG00000099203
ENSG00000099624
ENSG00000099840
ENSG00000099849
ENSG00000099994
ENSG00000100124
ENSG00000100146
ENSG00000100503
ENSG00000101161
ENSG00000101180
ENSG00000101216
ENSG00000101255
ENSG00000101986
ENSG00000103197
ENSG00000103241
ENSG00000103266
ENSG00000103449
ENSG00000105329
ENSG00000105438
ENSG00000106348
ENSG00000106993
ENSG00000107130
ENSG00000107281
ENSG00000107368
ENSG00000107816
ENSG00000110697
ENSG00000110931
ENSG00000111234
ENSG00000113395
ENSG00000114902
ENSG00000115109
ENSG00000115904
ENSG00000116396
ENSG00000119042
ENSG00000124194
ENSG00000124201
ENSG00000124713
ENSG00000125266
ENSG00000125430
ENSG00000125534
ENSG00000125746
ENSG00000126790
ENSG00000127483
ENSG00000127564
ENSG00000128309
ENSG00000129250
ENSG00000129911
ENSG00000130429
ENSG00000130540
ENSG00000130827
ENSG00000132382
ENSG00000132481
ENSG00000132510
ENSG00000132563
ENSG00000132840
ENSG00000133112
ENSG00000133805
ENSG00000134419
ENSG00000134569
ENSG00000134759
ENSG00000137094
ENSG00000137265
ENSG00000137269
ENSG00000139974
ENSG00000141570
ENSG00000141644
ENSG00000141736
ENSG00000142552
ENSG00000142686
ENSG00000143375
ENSG00000143545
ENSG00000143869
ENSG00000144566
ENSG00000144579
ENSG00000144713
ENSG00000144749
ENSG00000146701
ENSG00000149547
ENSG00000151229
ENSG00000152804
ENSG00000153291
ENSG00000153485
ENSG00000153944
ENSG00000155256
ENSG00000156795
ENSG00000158292
ENSG00000158445
ENSG00000158480
ENSG00000158747
ENSG00000158748
ENSG00000159314
ENSG00000160087
ENSG00000160613
ENSG00000160685
ENSG00000160867
ENSG00000161647
ENSG00000161992
ENSG00000162496
ENSG00000163083
ENSG00000163904
ENSG00000164068
ENSG00000164105
ENSG00000164778
EN


>CGGAGGAG - PAM1
ENSG00000007255
ENSG00000058799
ENSG00000074695
ENSG00000082258
ENSG00000093009
ENSG00000100726
ENSG00000102977
ENSG00000105559
ENSG00000114316
ENSG00000119782
ENSG00000123575
ENSG00000124207
ENSG00000124535
ENSG00000129245
ENSG00000129682
ENSG00000131370
ENSG00000131470
ENSG00000132424
ENSG00000137341
ENSG00000138668
ENSG00000141497
ENSG00000147403
ENSG00000149489
ENSG00000149499
ENSG00000155784
ENSG00000157107
ENSG00000158066
ENSG00000160775
ENSG00000162300
ENSG00000164880
ENSG00000169045
ENSG00000170086
ENSG00000171570
ENSG00000183946


>CGGCCC - PAM1
ENSG00000001167
ENSG00000007202
ENSG00000008405
ENSG00000035862
ENSG00000046877
ENSG00000048140
ENSG00000049449
ENSG00000058600
ENSG00000065989
ENSG00000069011
ENSG00000070047
ENSG00000073196
ENSG00000076053
ENSG00000076716
ENSG00000086475
ENSG00000086544
ENSG00000089558
ENSG00000089693
ENSG00000089916
ENSG00000090030
ENSG00000090539
ENSG00000090581
ENSG00000096467
ENSG00000099624
ENSG00000099899
ENSG00000100241
ENSG00000100503
ENSG00000100865
ENSG00000100968
ENSG00000100991
ENSG00000101695
ENSG00000103528
ENSG00000104885
ENSG00000104903
ENSG00000104976
ENSG00000105137
ENSG00000105290
ENSG00000105696
ENSG00000105722
ENSG00000107566
ENSG00000108106
ENSG00000108551
ENSG00000109956
ENSG00000112473
ENSG00000113722
ENSG00000114316
ENSG00000115073
ENSG00000115307
ENSG00000115808
ENSG00000116017
ENSG00000116095
ENSG00000116990
ENSG00000120065
ENSG00000120742
ENSG00000120948
ENSG00000121039
ENSG00000121068
ENSG00000125746
ENSG00000125753
ENSG00000125834
ENSG00000127377
ENSG00000128059
ENSG00000128965
ENSG00000129071
ENSG00000129353
ENSG00000129467
ENSG00000129946
ENSG00000130171
ENSG00000130758
ENSG00000131116
ENSG00000131467
ENSG00000132017
ENSG00000132510
ENSG00000134326
ENSG00000134453
ENSG00000135100
ENSG00000135446
ENSG00000135469
ENSG00000135956
ENSG00000137312
ENSG00000138041
ENSG00000139726
ENSG00000140406
ENSG00000141582
ENSG00000142173
ENSG00000142864
ENSG00000143801
ENSG00000143862
ENSG00000144021
ENSG00000144040
ENSG00000145860
ENSG00000146834
ENSG00000149428
ENSG00000149499
ENSG00000149599
ENSG00000156471
ENSG00000158109
ENSG00000159131
ENSG00000159459
ENSG00000160113
ENSG00000160801
ENSG00000160846
ENSG00000160963
ENSG00000161011
ENSG00000161036
ENSG00000161992
ENSG00000162695
ENSG00000162889
ENSG00000162909
ENSG00000163517
ENSG00000164379
ENSG00000165527
ENSG00000166145
ENSG00000166165
ENSG00000166333
ENSG00000166562
ENSG00000167114
ENSG00000167173
ENSG00000167302
ENSG00000167815
ENSG00000167863
ENSG00000167978
ENSG00000168374
ENSG00000168505
ENSG00000169236
ENSG00000169627
ENSG00000169813
ENS


>CGGCCC - PAM10
ENSG00000005513
ENSG00000006047
ENSG00000007080
ENSG00000007202
ENSG00000007866
ENSG00000009335
ENSG00000029993
ENSG00000035862
ENSG00000036530
ENSG00000048140
ENSG00000049449
ENSG00000058600
ENSG00000064961
ENSG00000066044
ENSG00000067191
ENSG00000070047
ENSG00000074071
ENSG00000074181
ENSG00000074416
ENSG00000078399
ENSG00000079150
ENSG00000084754
ENSG00000086544
ENSG00000087053
ENSG00000087299
ENSG00000087510
ENSG00000090061
ENSG00000090581
ENSG00000096467
ENSG00000099624
ENSG00000099625
ENSG00000099804
ENSG00000100221
ENSG00000100503
ENSG00000100811
ENSG00000101182
ENSG00000101986
ENSG00000102119
ENSG00000102878
ENSG00000103067
ENSG00000103507
ENSG00000103528
ENSG00000104885
ENSG00000104888
ENSG00000104946
ENSG00000105135
ENSG00000105514
ENSG00000105516
ENSG00000105607
ENSG00000105671
ENSG00000105722
ENSG00000107130
ENSG00000107187
ENSG00000107341
ENSG00000108106
ENSG00000108551
ENSG00000108599
ENSG00000108666
ENSG00000108829
ENSG00000109113
ENSG00000110717
ENSG00000110851
ENSG00000110917
ENSG00000113108
ENSG00000113598
ENSG00000114316
ENSG00000114554
ENSG00000114859
ENSG00000114902
ENSG00000114904
ENSG00000115977
ENSG00000116017
ENSG00000116036
ENSG00000116095
ENSG00000117308
ENSG00000119705
ENSG00000120065
ENSG00000120314
ENSG00000120738
ENSG00000120937
ENSG00000120948
ENSG00000121068
ENSG00000121905
ENSG00000123989
ENSG00000123999
ENSG00000124198
ENSG00000124201
ENSG00000124208
ENSG00000124571
ENSG00000125149
ENSG00000125447
ENSG00000125482
ENSG00000125753
ENSG00000125898
ENSG00000126603
ENSG00000127150
ENSG00000127220
ENSG00000127377
ENSG00000127564
ENSG00000127838
ENSG00000128059
ENSG00000129071
ENSG00000129353
ENSG00000129355
ENSG00000129467
ENSG00000130171
ENSG00000130202
ENSG00000130429
ENSG00000130479
ENSG00000130487
ENSG00000130700
ENSG00000130702
ENSG00000130758
ENSG00000131779
ENSG00000132972
ENSG00000135100
ENSG00000135404
ENSG00000135446
ENSG00000135617
ENSG00000135835
ENSG00000135956
ENSG00000136819
ENSG00000136937
ENSG00000136997
ENSG00000138041
ENSG00000138760
ENSG00000139726
EN


>CGGCCG - PAM10
ENSG00000003756
ENSG00000004660
ENSG00000009954
ENSG00000010318
ENSG00000011485
ENSG00000012963
ENSG00000014164
ENSG00000035687
ENSG00000037280
ENSG00000063244
ENSG00000064961
ENSG00000065054
ENSG00000065609
ENSG00000066027
ENSG00000069345
ENSG00000071894
ENSG00000072062
ENSG00000073761
ENSG00000074181
ENSG00000075275
ENSG00000075624
ENSG00000075914
ENSG00000085741
ENSG00000095321
ENSG00000099814
ENSG00000101159
ENSG00000101986
ENSG00000102878
ENSG00000103599
ENSG00000105722
ENSG00000107341
ENSG00000108001
ENSG00000108106
ENSG00000108654
ENSG00000109906
ENSG00000110721
ENSG00000112664
ENSG00000113070
ENSG00000113575
ENSG00000114902
ENSG00000115977
ENSG00000116016
ENSG00000116353
ENSG00000118420
ENSG00000118496
ENSG00000120742
ENSG00000121722
ENSG00000122435
ENSG00000122779
ENSG00000124535
ENSG00000125166
ENSG00000125991
ENSG00000127483
ENSG00000127561
ENSG00000127804
ENSG00000129353
ENSG00000130054
ENSG00000130157
ENSG00000130255
ENSG00000130382
ENSG00000130414
ENSG00000131653
ENSG00000134001
ENSG00000134077
ENSG00000134257
ENSG00000134308
ENSG00000135547
ENSG00000138061
ENSG00000140463
ENSG00000140682
ENSG00000140917
ENSG00000140948
ENSG00000142186
ENSG00000142534
ENSG00000142552
ENSG00000144485
ENSG00000147324
ENSG00000147604
ENSG00000148843
ENSG00000150051
ENSG00000151985
ENSG00000153832
ENSG00000154027
ENSG00000154743
ENSG00000157312
ENSG00000159239
ENSG00000160113
ENSG00000160606
ENSG00000160867
ENSG00000161055
ENSG00000161970
ENSG00000162031
ENSG00000162767
ENSG00000164346
ENSG00000164402
ENSG00000164403
ENSG00000164620
ENSG00000164654
ENSG00000164778
ENSG00000165389
ENSG00000165516
ENSG00000166165
ENSG00000166311
ENSG00000166847
ENSG00000166848
ENSG00000166925
ENSG00000167972
ENSG00000168397
ENSG00000169750
ENSG00000169762
ENSG00000169951
ENSG00000170265
ENSG00000170892
ENSG00000171467
ENSG00000171873
ENSG00000172732
ENSG00000173011
ENSG00000173153
ENSG00000173898
ENSG00000174242
ENSG00000174498
ENSG00000174963
ENSG00000176305
ENSG00000177231
ENSG00000178719
ENSG00000179292
ENSG00000181029
EN


>CGGGAG - PAM1
ENSG00000002330
ENSG00000007866
ENSG00000066135
ENSG00000074219
ENSG00000075188
ENSG00000076108
ENSG00000077454
ENSG00000079337
ENSG00000080824
ENSG00000081853
ENSG00000095066
ENSG00000096717
ENSG00000099942
ENSG00000100075
ENSG00000100242
ENSG00000100258
ENSG00000100302
ENSG00000101654
ENSG00000102996
ENSG00000103495
ENSG00000104142
ENSG00000105085
ENSG00000105289
ENSG00000105290
ENSG00000106261
ENSG00000107816
ENSG00000107831
ENSG00000108001
ENSG00000108107
ENSG00000109705
ENSG00000110025
ENSG00000114853
ENSG00000115568
ENSG00000115738
ENSG00000115884
ENSG00000116273
ENSG00000116337
ENSG00000116962
ENSG00000117640
ENSG00000118498
ENSG00000118689
ENSG00000120688
ENSG00000120802
ENSG00000121039
ENSG00000121903
ENSG00000122299
ENSG00000122644
ENSG00000122779
ENSG00000125450
ENSG00000125492
ENSG00000125820
ENSG00000127022
ENSG00000130702
ENSG00000133101
ENSG00000133195
ENSG00000133315
ENSG00000134419
ENSG00000134684
ENSG00000134905
ENSG00000137341
ENSG00000137376
ENSG00000137492
ENSG00000140406
ENSG00000141979
ENSG00000143028
ENSG00000144040
ENSG00000144655
ENSG00000144677
ENSG00000145293
ENSG00000147027
ENSG00000149948
ENSG00000151989
ENSG00000152332
ENSG00000153487
ENSG00000159784
ENSG00000160404
ENSG00000162545
ENSG00000162972
ENSG00000163019
ENSG00000163820
ENSG00000165194
ENSG00000166923
ENSG00000166987
ENSG00000167100
ENSG00000167434
ENSG00000168994
ENSG00000169218
ENSG00000169427
ENSG00000169439
ENSG00000170288
ENSG00000172057
ENSG00000173101
ENSG00000173511
ENSG00000174805
ENSG00000174950
ENSG00000177096
ENSG00000180035
ENSG00000182084
ENSG00000182103
ENSG00000182944
ENSG00000184261
ENSG00000184524
ENSG00000184771
ENSG00000184887
ENSG00000185569
ENSG00000185928


>CGGGAG - PAM10
ENSG00000002330
ENSG00000004660
ENSG00000004975
ENSG00000006015
ENSG00000007866
ENSG00000010244
ENSG00000014641
ENSG00000023330
ENSG00000064547
ENSG00000064961
ENSG00000065054
ENSG00000071626
ENSG00000072682
ENSG00000073761
ENSG00000075188
ENSG00000075218
ENSG00000076248
ENSG00000077454
ENSG00000080824
ENSG00000085741
ENSG00000087053
ENSG00000089685
ENSG00000092853
ENSG00000095066
ENSG00000096717
ENSG00000099385
ENSG00000099860
ENSG00000100116
ENSG00000100221
ENSG00000100258
ENSG00000100767
ENSG00000101057
ENSG00000101188
ENSG00000101412
ENSG00000101444
ENSG00000102119
ENSG00000103241
ENSG00000103257
ENSG00000104957
ENSG00000105251
ENSG00000105281
ENSG00000105289
ENSG00000106049
ENSG00000107281
ENSG00000107672
ENSG00000107816
ENSG00000108001
ENSG00000108107
ENSG00000108666
ENSG00000108773
ENSG00000110011
ENSG00000112062
ENSG00000112511
ENSG00000112759
ENSG00000113430
ENSG00000114904
ENSG00000115738
ENSG00000116273
ENSG00000116962
ENSG00000119878
ENSG00000120049
ENSG00000120688
ENSG00000121039
ENSG00000122122
ENSG00000123815
ENSG00000124571
ENSG00000124762
ENSG00000125450
ENSG00000125796
ENSG00000126391
ENSG00000126929
ENSG00000127388
ENSG00000128191
ENSG00000128309
ENSG00000128714
ENSG00000129355
ENSG00000129636
ENSG00000129911
ENSG00000129932
ENSG00000130299
ENSG00000130511
ENSG00000130702
ENSG00000130720
ENSG00000130829
ENSG00000133315
ENSG00000134419
ENSG00000134684
ENSG00000135722
ENSG00000137328
ENSG00000137383
ENSG00000138028
ENSG00000140104
ENSG00000140995
ENSG00000141979
ENSG00000142002
ENSG00000142444
ENSG00000142669
ENSG00000144230
ENSG00000144655
ENSG00000145063
ENSG00000145391
ENSG00000147604
ENSG00000147874
ENSG00000149798
ENSG00000153094
ENSG00000153487
ENSG00000153832
ENSG00000155229
ENSG00000157306
ENSG00000158748
ENSG00000159063
ENSG00000159314
ENSG00000160049
ENSG00000160097
ENSG00000160404
ENSG00000160447
ENSG00000160610
ENSG00000160783
ENSG00000161509
ENSG00000161992
ENSG00000162607
ENSG00000162885
ENSG00000162972
ENSG00000164880
ENSG00000165304
ENSG00000165383
ENSG00000165416
EN


>CGGGCA - PAM10
ENSG00000002330
ENSG00000004469
ENSG00000061938
ENSG00000063322
ENSG00000068137
ENSG00000069812
ENSG00000071242
ENSG00000074317
ENSG00000083454
ENSG00000087087
ENSG00000088340
ENSG00000088826
ENSG00000089280
ENSG00000091409
ENSG00000099812
ENSG00000099822
ENSG00000100139
ENSG00000100196
ENSG00000100554
ENSG00000102012
ENSG00000103175
ENSG00000104518
ENSG00000105220
ENSG00000105643
ENSG00000110492
ENSG00000111321
ENSG00000111432
ENSG00000112112
ENSG00000113196
ENSG00000114786
ENSG00000116036
ENSG00000116584
ENSG00000117122
ENSG00000118965
ENSG00000124257
ENSG00000124610
ENSG00000126882
ENSG00000127586
ENSG00000127804
ENSG00000128524
ENSG00000130241
ENSG00000130598
ENSG00000136944
ENSG00000140917
ENSG00000141582
ENSG00000142227
ENSG00000142632
ENSG00000142669
ENSG00000143867
ENSG00000144152
ENSG00000144592
ENSG00000145022
ENSG00000148343
ENSG00000148400
ENSG00000148411
ENSG00000149925
ENSG00000151164
ENSG00000155256
ENSG00000157777
ENSG00000160113
ENSG00000161547
ENSG00000161992
ENSG00000162975
ENSG00000163083
ENSG00000163950
ENSG00000164070
ENSG00000164683
ENSG00000165119
ENSG00000165644
ENSG00000166925
ENSG00000167100
ENSG00000167780
ENSG00000168389
ENSG00000168477
ENSG00000168505
ENSG00000169710
ENSG00000169925
ENSG00000170425
ENSG00000170515
ENSG00000171174
ENSG00000172428
ENSG00000172932
ENSG00000173409
ENSG00000173825
ENSG00000173880
ENSG00000174775
ENSG00000174871
ENSG00000175793
ENSG00000175879
ENSG00000176396
ENSG00000176490
ENSG00000176909
ENSG00000177427
ENSG00000179846
ENSG00000181026
ENSG00000181649
ENSG00000181790
ENSG00000182224
ENSG00000182554
ENSG00000183396
ENSG00000183479
ENSG00000183955
ENSG00000184986
ENSG00000185347


>CGGGCCCG - PAM1
ENSG00000007541
ENSG00000023909
ENSG00000080603
ENSG00000080824
ENSG00000083290
ENSG00000092445
ENSG00000099341
ENSG00000099942
ENSG00000100811
ENSG00000103326
ENSG00000103479
ENSG00000104889
ENSG00000108001
ENSG00000108298
ENSG00000110697
ENSG00000112664
ENSG00000115211
ENSG00000116017
ENSG00000116478
ENSG00000117308
ENSG00000134186
ENSG00000135766
ENSG00000137310
ENSG00000140943
ENSG00000142082
ENSG00000149532
ENSG00000150593
ENSG00000152332
ENSG00000153066
ENSG00000154237
ENSG00000157193
ENSG00000161956
ENSG00000163705
ENSG00000164967
ENSG00000166454
ENSG00000167962
ENSG00000169813
ENSG00000170049
ENSG00000173621
ENSG00000174953
ENSG00000174996
ENSG00000175550
ENSG00000181856
ENSG00000183088
ENSG00000184216
ENSG00000185043
ENSG00000185808


>CGTAGCC - PAM10
ENSG00000004779
ENSG00000064115
ENSG00000081307
ENSG00000085511
ENSG00000086827
ENSG00000088053
ENSG00000091651
ENSG00000101199
ENSG00000101452
ENSG00000104450
ENSG00000106397
ENSG00000107835
ENSG00000108588
ENSG00000108830
ENSG00000113522
ENSG00000114770
ENSG00000114988
ENSG00000115484
ENSG00000117475
ENSG00000119878
ENSG00000126461
ENSG00000128564
ENSG00000129315
ENSG00000130706
ENSG00000132510
ENSG00000134109
ENSG00000135316
ENSG00000137504
ENSG00000139971
ENSG00000143106
ENSG00000146372
ENSG00000149806
ENSG00000155100
ENSG00000160753
ENSG00000163001
ENSG00000164620
ENSG00000164825
ENSG00000165710
ENSG00000166260
ENSG00000166263
ENSG00000166455
ENSG00000166471
ENSG00000167094
ENSG00000167565
ENSG00000167986
ENSG00000169427
ENSG00000170892
ENSG00000171570
ENSG00000171720
ENSG00000171858
ENSG00000173531
ENSG00000174374
ENSG00000174796
ENSG00000174996
ENSG00000175595
ENSG00000178531
ENSG00000179562
ENSG00000182727


>CGTCAG - PAM10
ENSG00000004660
ENSG00000064313
ENSG00000071859
ENSG00000077454
ENSG00000079785
ENSG00000080823
ENSG00000080986
ENSG00000099624
ENSG00000100221
ENSG00000100591
ENSG00000100829
ENSG00000101074
ENSG00000101216
ENSG00000101220
ENSG00000104765
ENSG00000105401
ENSG00000105509
ENSG00000108106
ENSG00000108296
ENSG00000108733
ENSG00000109956
ENSG00000113558
ENSG00000115665
ENSG00000116148
ENSG00000116353
ENSG00000116473
ENSG00000116679
ENSG00000117118
ENSG00000120696
ENSG00000124610
ENSG00000127388
ENSG00000131626
ENSG00000132017
ENSG00000133250
ENSG00000134690
ENSG00000135686
ENSG00000136003
ENSG00000136487
ENSG00000136717
ENSG00000137330
ENSG00000139163
ENSG00000139913
ENSG00000141582
ENSG00000142178
ENSG00000143761
ENSG00000143787
ENSG00000149564
ENSG00000149577
ENSG00000153234
ENSG00000158008
ENSG00000159131
ENSG00000159720
ENSG00000161063
ENSG00000162975
ENSG00000163508
ENSG00000163623
ENSG00000163757
ENSG00000164073
ENSG00000165724
ENSG00000166796
ENSG00000167094
ENSG00000167460
ENSG00000167996
ENSG00000168282
ENSG00000168615
ENSG00000169607
ENSG00000170836
ENSG00000170889
ENSG00000171246
ENSG00000172354
ENSG00000172548
ENSG00000173653
ENSG00000174112
ENSG00000174721
ENSG00000175748
ENSG00000175931
ENSG00000177380
ENSG00000178035
ENSG00000179562
ENSG00000183072
ENSG00000183213
ENSG00000183785
ENSG00000184432
ENSG00000184644
ENSG00000185013
ENSG00000185232


>CGTGCTTC - PAM1
ENSG00000004848
ENSG00000049283
ENSG00000070182
ENSG00000075420
ENSG00000075429
ENSG00000088367
ENSG00000102580
ENSG00000103653
ENSG00000109832
ENSG00000112280
ENSG00000114646
ENSG00000116690
ENSG00000119318
ENSG00000122378
ENSG00000130241
ENSG00000134809
ENSG00000136059
ENSG00000142327
ENSG00000143742
ENSG00000151692
ENSG00000152661
ENSG00000159592
ENSG00000162511
ENSG00000162543
ENSG00000166793
ENSG00000168334
ENSG00000177119
ENSG00000177613
ENSG00000179927
ENSG00000183638
ENSG00000184110
ENSG00000185067


>CGTGTAG - PAM1
ENSG00000009718
ENSG00000067445
ENSG00000076928
ENSG00000096150
ENSG00000100246
ENSG00000100258
ENSG00000105486
ENSG00000110697
ENSG00000112414
ENSG00000112478
ENSG00000115904
ENSG00000115946
ENSG00000117139
[truncated: 191,971 more chars]
